# Supplementary material for: Diacetato[N,N′-bis­(2-pyridylmethyl­idene)cyclo­hexane-1,2-diamine]manganese(II) hexa­hydrate
Source: Acta Crystallogr Sect E Struct Rep Online. 2008 Feb 6;64(Pt 3):m453. doi: 10.1107/S160053680800353X (PMC2960837; doi:10.1107/S160053680800353X)
Supplement: Supplementary file 1 [file e-64-0m453-sup1.cif]

##############################################################################
###                                                                        ###
###        Electronic paper (Acta Crystallographica Section E)             ###
###                                                                        ###
##############################################################################
#                                                                            #
# This CIF contains the data in a paper accepted for publication in Acta     #
# Crystallographica Section E. It conforms to the requirements of Notes      #
# for Authors for Section E, and has been peer reviewed under the auspices   #
# of the IUCr Commission on Journals.                                        #
#                                                                            #
# Full details of the Crystallographic Information File format               #
# are given in the paper "The Crystallographic Information File (CIF):       #
# a New Standard Archive File for Crystallography" by S. R. Hall, F. H.      #
# Allen and I. D. Brown [Acta Cryst. (1991), A47, 655-685].                  #
#                                                                            #
# The current version of the core CIF dictionary is obtainable from          #
# ftp://ftp.iucr.org/pub/cif_core.dic. The current version number is 2.1.    #
#                                                                            #
# Software is freely available for graphical display of the structure(s) in  #
# this CIF.  For information consult the CIF home page http://www.iucr.org/  #
# cif/home.html                                                              #
#                                                                            #
##############################################################################
                                             
data_glonal
_audit_creation_method     SHELXL-97
_journal_date_recd_electronic     2008-01-24
_journal_date_accepted     2008-02-01
_journal_name_full     'Acta Crystallographica, Section E'
_journal_year     2008
_journal_volume     64
_journal_issue      3
_journal_page_first     m453
_journal_page_last     m453
_journal_paper_category     QM
_journal_coeditor_code     DN2316
_publ_contact_author_name     'Dr. Kwang Ha'
_publ_contact_author_address
; School of Applied Chemical Engineering,
  the Research Institute of Catalysis,
  Chonnam National University,
  Gwangju 500-757,
  Republic of Korea
;
_publ_contact_author_email     hakwang@chonnam.ac.kr
_publ_contact_author_fax     '82 62 530 1909'
_publ_contact_author_phone     '82 62 530 1901'
_publ_section_title
;\
Diacetato[<i>N</i>,<i>N</i>'-bis(2-pyridylmethylidene)cyclohexane-1,2-diamine]\
manganese(II) hexahydrate
;
loop_
    _publ_author_name
    _publ_author_footnote
    _publ_author_address
    'Hwang, In-Chul' .
; Department of Chemistry,
  Pohang University of Science and Technology,
  Pohang 790-784,
  Republic of Korea
;
    'Ha, Kwang' .
; School of Applied Chemical Engineering,
  Research Institute of Catalysis,
  Chonnam National University,
  Gwangju 500-757,
  Republic of Korea
;
data_I
_chemical_name_systematic
;
Diacetato[N,N'-bis(2-pyridylmethylidene)cyclohexane-1,2-diamine]manganese(II)
hexahydrate
;
_chemical_name_common     ?
_chemical_formula_moiety     'C22 H26 Mn N4 O4, 6(H2 O)'
_chemical_formula_sum     'C22 H38 Mn N4 O10'
_chemical_formula_structural     ?
_chemical_formula_analytical     ?
_chemical_formula_iupac     '[Mn(C2 H3 O2)2 (C18 H20 N4)], 6H2 O'
_chemical_formula_weight     573.50
_chemical_melting_point     ?
_symmetry_cell_setting     triclinic
_symmetry_space_group_name_H-M     'P -1'
_symmetry_space_group_name_Hall     '-P 1'
loop_
    _symmetry_equiv_pos_as_xyz
    'x, y, z'
    '-x, -y, -z'
_cell_length_a     8.5124(5)
_cell_length_b     11.6768(7)
_cell_length_c     15.1971(10)
_cell_angle_alpha     79.0490(10)
_cell_angle_beta     85.1950(10)
_cell_angle_gamma     71.4840(10)
_cell_volume     1405.83(15)
_cell_formula_units_Z     2
_cell_measurement_reflns_used     5115
_cell_measurement_theta_min     2.497
_cell_measurement_theta_max     26.366
_cell_measurement_temperature     243(2)
_exptl_crystal_description     plate
_exptl_crystal_colour     yellow
_exptl_crystal_size_max     0.25
_exptl_crystal_size_mid     0.25
_exptl_crystal_size_min     0.20
_exptl_crystal_density_diffrn     1.355
_exptl_crystal_density_meas     ?
_exptl_crystal_density_method     'not measured'
_exptl_crystal_F_000     606
_exptl_absorpt_coefficient_mu     0.526
_exptl_absorpt_correction_type     multi-scan
_exptl_absorpt_process_details     '(SADABS; Bruker, 2000)'
_exptl_absorpt_correction_T_min     0.824
_exptl_absorpt_correction_T_max     0.900
_exptl_special_details
;
;
_diffrn_ambient_temperature     243(2)
_diffrn_radiation_type     'Mo K\a'
_diffrn_radiation_wavelength     0.71073
_diffrn_radiation_source     'fine-focus sealed tube'
_diffrn_radiation_monochromator     graphite
_diffrn_measurement_device_type     'Bruker SMART 1000 CCD'
_diffrn_measurement_method     '\f and \w'
_diffrn_detector_area_resol_mean     ?
_diffrn_reflns_number     11880
_diffrn_reflns_av_R_equivalents     0.0145
_diffrn_reflns_av_sigmaI/netI     0.0313
_diffrn_reflns_theta_min     2.11
_diffrn_reflns_theta_max     26.40
_diffrn_reflns_theta_full     26.40
_diffrn_measured_fraction_theta_max     0.989
_diffrn_measured_fraction_theta_full     0.989
_diffrn_reflns_limit_h_min     -10
_diffrn_reflns_limit_h_max     10
_diffrn_reflns_limit_k_min     -14
_diffrn_reflns_limit_k_max     11
_diffrn_reflns_limit_l_min     -19
_diffrn_reflns_limit_l_max     15
_diffrn_standards_number     0
_diffrn_standards_interval_count     0
_diffrn_standards_interval_time     0
_diffrn_standards_decay_%     0
_refine_special_details
;
 Refinement of F^2^ against ALL reflections.  The weighted R-factor wR and
 goodness of fit S are based on F^2^, conventional R-factors R are based
 on F, with F set to zero for negative F^2^. The threshold expression of
 F^2^ > 2sigma(F^2^) is used only for calculating R-factors(gt) etc. and is
 not relevant to the choice of reflections for refinement.  R-factors based
 on F^2^ are statistically about twice as large as those based on F, and R-
 factors based on ALL data will be even larger.
;
_reflns_number_total     5710
_reflns_number_gt     4641
_reflns_threshold_expression     I>2\s(I)
_refine_ls_structure_factor_coef     Fsqd
_refine_ls_matrix_type     full
_refine_ls_R_factor_all     0.0490
_refine_ls_R_factor_gt     0.0396
_refine_ls_wR_factor_gt     0.1068
_refine_ls_wR_factor_ref     0.1107
_refine_ls_goodness_of_fit_ref     1.019
_refine_ls_restrained_S_all     1.019
_refine_ls_number_reflns     5710
_refine_ls_number_parameters     348
_refine_ls_number_restraints     0
_refine_ls_hydrogen_treatment     constr
_refine_ls_weighting_scheme     calc
_refine_ls_weighting_details
                 'calc w=1/[\s^2^(Fo^2^)+(0.0678P)^2^] where P=(Fo^2^+2Fc^2^)/3'
_atom_sites_solution_hydrogens     geom
_atom_sites_solution_primary     direct
_atom_sites_solution_secondary     difmap
_refine_ls_shift/su_max     0.000
_refine_ls_shift/su_mean     0.000
_refine_diff_density_max     0.441
_refine_diff_density_min     -0.204
_refine_ls_extinction_method     none
_refine_ls_extinction_coef     ?
loop_
    _atom_type_symbol
    _atom_type_description
    _atom_type_scat_dispersion_real
    _atom_type_scat_dispersion_imag
    _atom_type_scat_source
    'C' 'C' 0.0033 0.0016
                         'International Tables Vol C Tables 4.2.6.8 and 6.1.1.4'
    'H' 'H' 0.0000 0.0000
                         'International Tables Vol C Tables 4.2.6.8 and 6.1.1.4'
    'Mn' 'Mn' 0.3368 0.7283
                         'International Tables Vol C Tables 4.2.6.8 and 6.1.1.4'
    'N' 'N' 0.0061 0.0033
                         'International Tables Vol C Tables 4.2.6.8 and 6.1.1.4'
    'O' 'O' 0.0106 0.0060
                         'International Tables Vol C Tables 4.2.6.8 and 6.1.1.4'
_computing_data_collection     'SMART (Bruker, 2000)'
_computing_cell_refinement     'SAINT (Bruker, 2000)'
_computing_data_reduction     'SAINT (Bruker, 2000)'
_computing_structure_solution     'SHELXS97 (Sheldrick, 2008)'
_computing_structure_refinement     'SHELXL97 (Sheldrick, 2008)'
_computing_molecular_graphics
                              'ORTEP-3 (Farrugia, 1997) and PLATON (Spek, 2003)'
_computing_publication_material     'SHELXL97 (Sheldrick, 2008)'
loop_
    _atom_site_type_symbol
    _atom_site_label
    _atom_site_fract_x
    _atom_site_fract_y
    _atom_site_fract_z
    _atom_site_U_iso_or_equiv
    _atom_site_adp_type
    _atom_site_calc_flag
    _atom_site_refinement_flags
    _atom_site_occupancy
    _atom_site_disorder_assembly
    _atom_site_disorder_group
    Mn Mn 0.10542(3) 0.36835(2) 0.246905(18) 0.03241(11) Uani d . 1 . .
    O O1 -0.00485(18) 0.21992(14) 0.23912(11) 0.0489(4) Uani d . 1 . .
    O O2 -0.17312(19) 0.40053(14) 0.18729(11) 0.0521(4) Uani d . 1 . .
    O O3 0.30084(18) 0.22868(14) 0.34637(10) 0.0485(4) Uani d . 1 . .
    O O4 0.33692(17) 0.40494(13) 0.29163(10) 0.0447(3) Uani d . 1 . .
    N N1 0.2970(2) 0.26036(15) 0.14149(11) 0.0376(4) Uani d . 1 . .
    N N2 0.1216(2) 0.49712(14) 0.11176(11) 0.0376(4) Uani d . 1 . .
    N N3 -0.0140(2) 0.56946(14) 0.26365(11) 0.0394(4) Uani d . 1 . .
    N N4 -0.0488(2) 0.38102(15) 0.38548(11) 0.0395(4) Uani d . 1 . .
    C C1 0.3813(3) 0.14166(18) 0.15517(15) 0.0430(5) Uani d . 1 . .
    H H1 0.3627 0.0930 0.2094 0.052 Uiso calc R 1 . .
    C C2 0.4955(3) 0.0858(2) 0.09360(16) 0.0472(5) Uani d . 1 . .
    H H2 0.5521 0.0013 0.1059 0.057 Uiso calc R 1 . .
    C C3 0.5244(3) 0.1557(2) 0.01452(16) 0.0488(5) Uani d . 1 . .
    H H3 0.6011 0.1200 -0.0284 0.059 Uiso calc R 1 . .
    C C4 0.4383(3) 0.2801(2) -0.00113(14) 0.0442(5) Uani d . 1 . .
    H H4 0.4565 0.3304 -0.0545 0.053 Uiso calc R 1 . .
    C C5 0.3251(2) 0.32855(18) 0.06336(13) 0.0364(4) Uani d . 1 . .
    C C6 0.2242(3) 0.45858(18) 0.05085(13) 0.0416(5) Uani d . 1 . .
    H H6 0.2361 0.5124 -0.0019 0.050 Uiso calc R 1 . .
    C C7 0.0127(3) 0.62390(18) 0.10445(14) 0.0421(5) Uani d . 1 . .
    H H7 -0.1019 0.6233 0.0986 0.051 Uiso calc R 1 . .
    C C8 0.0499(3) 0.71342(19) 0.02540(15) 0.0518(6) Uani d . 1 . .
    H H8A 0.0345 0.6888 -0.0306 0.062 Uiso calc R 1 . .
    H H8B 0.1658 0.7111 0.0268 0.062 Uiso calc R 1 . .
    C C9 -0.0627(3) 0.8432(2) 0.02776(17) 0.0600(6) Uani d . 1 . .
    H H9A -0.0326 0.8997 -0.0221 0.072 Uiso calc R 1 . .
    H H9B -0.1778 0.8473 0.0205 0.072 Uiso calc R 1 . .
    C C10 -0.0483(3) 0.8819(2) 0.11493(18) 0.0613(7) Uani d . 1 . .
    H H10A -0.1237 0.9650 0.1156 0.074 Uiso calc R 1 . .
    H H10B 0.0650 0.8831 0.1204 0.074 Uiso calc R 1 . .
    C C11 -0.0909(3) 0.79408(19) 0.19376(16) 0.0533(6) Uani d . 1 . .
    H H11A -0.0782 0.8195 0.2499 0.064 Uiso calc R 1 . .
    H H11B -0.2067 0.7973 0.1904 0.064 Uiso calc R 1 . .
    C C12 0.0206(3) 0.66403(18) 0.19347(14) 0.0448(5) Uani d . 1 . .
    H H12 0.1359 0.6625 0.2003 0.054 Uiso calc R 1 . .
    C C13 -0.1067(3) 0.59486(19) 0.33081(14) 0.0476(5) Uani d . 1 . .
    H H13 -0.1608 0.6770 0.3365 0.057 Uiso calc R 1 . .
    C C14 -0.1294(3) 0.49444(19) 0.40028(14) 0.0428(5) Uani d . 1 . .
    C C15 -0.2256(3) 0.5172(2) 0.47669(16) 0.0625(7) Uani d . 1 . .
    H H15 -0.2823 0.5981 0.4845 0.075 Uiso calc R 1 . .
    C C16 -0.2375(3) 0.4208(2) 0.54085(16) 0.0628(7) Uani d . 1 . .
    H H16 -0.3011 0.4344 0.5937 0.075 Uiso calc R 1 . .
    C C17 -0.1552(3) 0.3041(2) 0.52677(15) 0.0542(6) Uani d . 1 . .
    H H17 -0.1617 0.2360 0.5696 0.065 Uiso calc R 1 . .
    C C18 -0.0623(3) 0.2882(2) 0.44841(15) 0.0478(5) Uani d . 1 . .
    H H18 -0.0059 0.2078 0.4391 0.057 Uiso calc R 1 . .
    C C19 -0.1417(3) 0.2873(2) 0.20639(13) 0.0395(5) Uani d . 1 . .
    C C20 -0.2647(3) 0.2269(2) 0.18806(15) 0.0492(5) Uani d . 1 . .
    H H20A -0.3731 0.2876 0.1794 0.074 Uiso calc R 1 . .
    H H20B -0.2702 0.1633 0.2385 0.074 Uiso calc R 1 . .
    H H20C -0.2300 0.1908 0.1344 0.074 Uiso calc R 1 . .
    C C21 0.3823(2) 0.30202(19) 0.34188(13) 0.0399(5) Uani d . 1 . .
    C C22 0.5335(3) 0.2686(2) 0.39741(16) 0.0576(6) Uani d . 1 . .
    H H22A 0.5028 0.2529 0.4604 0.086 Uiso calc R 1 . .
    H H22B 0.5805 0.3357 0.3863 0.086 Uiso calc R 1 . .
    H H22C 0.6146 0.1955 0.3813 0.086 Uiso calc R 1 . .
    O O1W 0.2901(2) 0.00775(14) 0.43614(12) 0.0567(4) Uani d . 1 . .
    H H1WA 0.3031 0.0826 0.4108 0.070(8) Uiso d . 1 . .
    H H1WB 0.2780 0.0170 0.4826 0.30(4) Uiso d . 1 . .
    O O2W 0.1964(3) 0.0360(3) 0.61170(14) 0.0812(6) Uani d . 1 . .
    H H2WA 0.1671 0.1024 0.6022 0.13(2) Uiso d . 1 . .
    H H2WB 0.1013 0.0375 0.6368 0.139(16) Uiso d . 1 . .
    O O3W 0.4248(2) 0.1469(2) 0.63610(18) 0.0914(7) Uani d . 1 . .
    H H3WA 0.5088 0.1076 0.6083 0.091(11) Uiso d . 1 . .
    H H3WB 0.4604 0.1624 0.6875 0.18(2) Uiso d . 1 . .
    O O4W 0.5080(2) 0.56612(16) 0.21655(16) 0.0819(6) Uani d . 1 . .
    H H4WA 0.6103 0.5220 0.2098 0.085(10) Uiso d . 1 . .
    H H4WB 0.4635 0.5085 0.2389 0.103(12) Uiso d . 1 . .
    O O5W 0.4092(3) 0.81922(17) 0.22246(14) 0.0772(6) Uani d . 1 . .
    H H5WA 0.4297 0.7432 0.2268 0.080(10) Uiso d . 1 . .
    H H5WB 0.3272 0.8234 0.2554 0.17(2) Uiso d . 1 . .
    O O6W 0.1096(2) -0.02700(15) 0.30287(12) 0.0592(4) Uani d . 1 . .
    H H6WA 0.0627 0.0545 0.2760 0.082(9) Uiso d . 1 . .
    H H6WB 0.1642 0.0000 0.3400 0.161(18) Uiso d . 1 . .
loop_
    _atom_site_aniso_label
    _atom_site_aniso_U_11
    _atom_site_aniso_U_22
    _atom_site_aniso_U_33
    _atom_site_aniso_U_12
    _atom_site_aniso_U_13
    _atom_site_aniso_U_23
    Mn 0.03681(18) 0.02715(17) 0.03107(17) -0.00713(12) 0.00063(12) -0.00511(11)
    O1 0.0391(8) 0.0549(9) 0.0551(9) -0.0131(7) 0.0003(7) -0.0183(7)
    O2 0.0579(10) 0.0514(10) 0.0519(9) -0.0249(8) 0.0013(7) -0.0086(7)
    O3 0.0504(9) 0.0487(9) 0.0446(9) -0.0162(7) 0.0017(7) -0.0035(7)
    O4 0.0431(8) 0.0404(8) 0.0479(9) -0.0090(6) -0.0052(7) -0.0058(7)
    N1 0.0417(9) 0.0353(9) 0.0366(9) -0.0122(7) 0.0025(7) -0.0089(7)
    N2 0.0489(10) 0.0310(8) 0.0326(9) -0.0115(7) 0.0006(7) -0.0065(7)
    N3 0.0495(10) 0.0320(9) 0.0340(9) -0.0082(8) -0.0002(8) -0.0068(7)
    N4 0.0417(9) 0.0379(9) 0.0348(9) -0.0052(7) -0.0004(7) -0.0092(7)
    C1 0.0497(12) 0.0344(11) 0.0450(12) -0.0122(9) 0.0014(10) -0.0098(9)
    C2 0.0443(12) 0.0395(12) 0.0587(14) -0.0078(10) -0.0027(10) -0.0185(10)
    C3 0.0407(12) 0.0544(14) 0.0553(14) -0.0120(10) 0.0079(10) -0.0274(11)
    C4 0.0466(12) 0.0530(13) 0.0375(11) -0.0198(10) 0.0077(9) -0.0144(9)
    C5 0.0417(11) 0.0382(11) 0.0327(10) -0.0155(9) 0.0019(8) -0.0104(8)
    C6 0.0556(13) 0.0395(11) 0.0316(10) -0.0190(10) 0.0047(9) -0.0059(8)
    C7 0.0520(13) 0.0342(11) 0.0392(11) -0.0123(9) -0.0010(9) -0.0058(8)
    C8 0.0720(16) 0.0378(12) 0.0405(12) -0.0146(11) 0.0032(11) -0.0006(9)
    C9 0.0719(16) 0.0416(13) 0.0589(16) -0.0143(12) 0.0001(12) 0.0035(11)
    C10 0.0750(17) 0.0353(12) 0.0701(17) -0.0155(12) 0.0096(13) -0.0081(11)
    C11 0.0665(15) 0.0360(12) 0.0536(14) -0.0103(11) 0.0073(11) -0.0120(10)
    C12 0.0553(13) 0.0353(11) 0.0421(12) -0.0117(10) 0.0017(10) -0.0078(9)
    C13 0.0587(14) 0.0331(11) 0.0427(12) -0.0014(10) 0.0058(10) -0.0116(9)
    C14 0.0481(12) 0.0410(11) 0.0343(11) -0.0042(9) 0.0012(9) -0.0118(9)
    C15 0.0778(18) 0.0511(14) 0.0487(14) -0.0061(13) 0.0186(12) -0.0176(11)
    C16 0.0758(18) 0.0690(17) 0.0383(13) -0.0157(14) 0.0151(12) -0.0153(12)
    C17 0.0607(15) 0.0579(15) 0.0386(12) -0.0159(12) 0.0033(11) -0.0013(10)
    C18 0.0547(13) 0.0380(11) 0.0436(12) -0.0076(10) 0.0010(10) -0.0029(9)
    C19 0.0418(12) 0.0518(13) 0.0311(10) -0.0206(10) 0.0081(9) -0.0150(9)
    C20 0.0476(13) 0.0617(14) 0.0465(13) -0.0258(11) 0.0011(10) -0.0144(11)
    C21 0.0362(11) 0.0473(12) 0.0329(10) -0.0055(9) 0.0035(8) -0.0138(9)
    C22 0.0445(13) 0.0690(16) 0.0508(14) -0.0004(12) -0.0108(11) -0.0150(12)
    O1W 0.0722(11) 0.0445(9) 0.0502(10) -0.0161(8) 0.0028(8) -0.0054(7)
    O2W 0.0723(14) 0.105(2) 0.0708(14) -0.0352(12) 0.0181(11) -0.0214(12)
    O3W 0.0600(12) 0.0983(16) 0.1221(19) -0.0099(11) 0.0115(12) -0.0648(15)
    O4W 0.0647(13) 0.0402(10) 0.1278(19) -0.0123(9) 0.0159(11) 0.0025(10)
    O5W 0.0905(15) 0.0564(13) 0.0820(14) -0.0182(10) 0.0101(12) -0.0188(10)
    O6W 0.0592(10) 0.0523(10) 0.0660(11) -0.0178(8) 0.0009(9) -0.0097(8)
_geom_special_details
;
 All esds (except the esd in the dihedral angle between two l.s. planes)
 are estimated using the full covariance matrix.  The cell esds are taken
 into account individually in the estimation of esds in distances, angles
 and torsion angles; correlations between esds in cell parameters are only
 used when they are defined by crystal symmetry.  An approximate (isotropic)
 treatment of cell esds is used for estimating esds involving l.s. planes.
;
loop_
    _geom_bond_atom_site_label_1
    _geom_bond_atom_site_label_2
    _geom_bond_site_symmetry_2
    _geom_bond_distance
    _geom_bond_publ_flag
    Mn O1 . 2.2425(15) ?
    Mn N3 . 2.2979(16) ?
    Mn O4 . 2.3232(14) ?
    Mn N2 . 2.3257(16) ?
    Mn O3 . 2.3395(14) ?
    Mn N4 . 2.3899(17) ?
    Mn N1 . 2.4166(16) ?
    Mn O2 . 2.4997(15) ?
    O1 C19 . 1.261(2) ?
    O2 C19 . 1.244(3) ?
    O3 C21 . 1.251(3) ?
    O4 C21 . 1.258(2) ?
    N1 C1 . 1.328(3) ?
    N1 C5 . 1.347(2) ?
    N2 C6 . 1.263(3) ?
    N2 C7 . 1.465(2) ?
    N3 C13 . 1.258(3) ?
    N3 C12 . 1.466(3) ?
    N4 C18 . 1.330(3) ?
    N4 C14 . 1.336(3) ?
    C1 C2 . 1.387(3) ?
    C1 H1 . 0.9400 ?
    C2 C3 . 1.370(3) ?
    C2 H2 . 0.9400 ?
    C3 C4 . 1.388(3) ?
    C3 H3 . 0.9400 ?
    C4 C5 . 1.384(3) ?
    C4 H4 . 0.9400 ?
    C5 C6 . 1.473(3) ?
    C6 H6 . 0.9400 ?
    C7 C8 . 1.518(3) ?
    C7 C12 . 1.526(3) ?
    C7 H7 . 0.9900 ?
    C8 C9 . 1.520(3) ?
    C8 H8A . 0.9800 ?
    C8 H8B . 0.9800 ?
    C9 C10 . 1.505(4) ?
    C9 H9A . 0.9800 ?
    C9 H9B . 0.9800 ?
    C10 C11 . 1.521(3) ?
    C10 H10A . 0.9800 ?
    C10 H10B . 0.9800 ?
    C11 C12 . 1.514(3) ?
    C11 H11A . 0.9800 ?
    C11 H11B . 0.9800 ?
    C12 H12 . 0.9900 ?
    C13 C14 . 1.472(3) ?
    C13 H13 . 0.9400 ?
    C14 C15 . 1.382(3) ?
    C15 C16 . 1.366(3) ?
    C15 H15 . 0.9400 ?
    C16 C17 . 1.369(3) ?
    C16 H16 . 0.9400 ?
    C17 C18 . 1.382(3) ?
    C17 H17 . 0.9400 ?
    C18 H18 . 0.9400 ?
    C19 C20 . 1.504(3) ?
    C20 H20A . 0.9700 ?
    C20 H20B . 0.9700 ?
    C20 H20C . 0.9700 ?
    C21 C22 . 1.503(3) ?
    C22 H22A . 0.9700 ?
    C22 H22B . 0.9700 ?
    C22 H22C . 0.9700 ?
    O1W H1WA . 0.922 ?
    O1W H1WB . 0.728 ?
    O2W H2WA . 0.724 ?
    O2W H2WB . 0.862 ?
    O3W H3WA . 0.846 ?
    O3W H3WB . 0.929 ?
    O4W H4WA . 0.868 ?
    O4W H4WB . 0.875 ?
    O5W H5WA . 0.839 ?
    O5W H5WB . 0.818 ?
    O6W H6WA . 0.933 ?
    O6W H6WB . 0.916 ?
loop_
    _geom_angle_atom_site_label_1
    _geom_angle_atom_site_label_2
    _geom_angle_atom_site_label_3
    _geom_angle_site_symmetry_1
    _geom_angle_site_symmetry_3
    _geom_angle
    _geom_angle_publ_flag
    O1 Mn N3 . . 131.76(6) ?
    O1 Mn O4 . . 143.52(5) ?
    N3 Mn O4 . . 81.25(6) ?
    O1 Mn N2 . . 115.12(6) ?
    N3 Mn N2 . . 70.09(6) ?
    O4 Mn N2 . . 88.15(6) ?
    O1 Mn O3 . . 89.34(5) ?
    N3 Mn O3 . . 122.24(6) ?
    O4 Mn O3 . . 55.61(5) ?
    N2 Mn O3 . . 134.37(6) ?
    O1 Mn N4 . . 84.05(6) ?
    N3 Mn N4 . . 69.42(6) ?
    O4 Mn N4 . . 97.39(6) ?
    N2 Mn N4 . . 137.68(6) ?
    O3 Mn N4 . . 79.35(5) ?
    O1 Mn N1 . . 79.49(5) ?
    N3 Mn N1 . . 136.20(6) ?
    O4 Mn N1 . . 84.34(5) ?
    N2 Mn N1 . . 68.30(6) ?
    O3 Mn N1 . . 80.28(5) ?
    N4 Mn N1 . . 153.85(6) ?
    O1 Mn O2 . . 54.45(5) ?
    N3 Mn O2 . . 81.85(6) ?
    O4 Mn O2 . . 162.02(5) ?
    N2 Mn O2 . . 80.34(5) ?
    O3 Mn O2 . . 140.89(5) ?
    N4 Mn O2 . . 82.32(5) ?
    N1 Mn O2 . . 103.87(5) ?
    C19 O1 Mn . . 97.99(12) ?
    C19 O2 Mn . . 86.39(12) ?
    C21 O3 Mn . . 91.80(12) ?
    C21 O4 Mn . . 92.38(12) ?
    C1 N1 C5 . . 117.49(17) ?
    C1 N1 Mn . . 125.96(14) ?
    C5 N1 Mn . . 116.50(12) ?
    C6 N2 C7 . . 123.33(17) ?
    C6 N2 Mn . . 120.53(13) ?
    C7 N2 Mn . . 116.07(12) ?
    C13 N3 C12 . . 122.54(17) ?
    C13 N3 Mn . . 119.87(14) ?
    C12 N3 Mn . . 117.58(12) ?
    C18 N4 C14 . . 117.34(18) ?
    C18 N4 Mn . . 127.12(14) ?
    C14 N4 Mn . . 115.54(13) ?
    N1 C1 C2 . . 123.4(2) ?
    N1 C1 H1 . . 118.3 ?
    C2 C1 H1 . . 118.3 ?
    C3 C2 C1 . . 118.9(2) ?
    C3 C2 H2 . . 120.5 ?
    C1 C2 H2 . . 120.5 ?
    C2 C3 C4 . . 118.8(2) ?
    C2 C3 H3 . . 120.6 ?
    C4 C3 H3 . . 120.6 ?
    C5 C4 C3 . . 118.7(2) ?
    C5 C4 H4 . . 120.6 ?
    C3 C4 H4 . . 120.6 ?
    N1 C5 C4 . . 122.72(18) ?
    N1 C5 C6 . . 114.99(17) ?
    C4 C5 C6 . . 122.28(18) ?
    N2 C6 C5 . . 119.34(18) ?
    N2 C6 H6 . . 120.3 ?
    C5 C6 H6 . . 120.3 ?
    N2 C7 C8 . . 115.54(18) ?
    N2 C7 C12 . . 106.62(15) ?
    C8 C7 C12 . . 111.62(17) ?
    N2 C7 H7 . . 107.6 ?
    C8 C7 H7 . . 107.6 ?
    C12 C7 H7 . . 107.6 ?
    C7 C8 C9 . . 111.09(19) ?
    C7 C8 H8A . . 109.4 ?
    C9 C8 H8A . . 109.4 ?
    C7 C8 H8B . . 109.4 ?
    C9 C8 H8B . . 109.4 ?
    H8A C8 H8B . . 108.0 ?
    C10 C9 C8 . . 110.9(2) ?
    C10 C9 H9A . . 109.5 ?
    C8 C9 H9A . . 109.5 ?
    C10 C9 H9B . . 109.5 ?
    C8 C9 H9B . . 109.5 ?
    H9A C9 H9B . . 108.1 ?
    C9 C10 C11 . . 110.6(2) ?
    C9 C10 H10A . . 109.5 ?
    C11 C10 H10A . . 109.5 ?
    C9 C10 H10B . . 109.5 ?
    C11 C10 H10B . . 109.5 ?
    H10A C10 H10B . . 108.1 ?
    C12 C11 C10 . . 110.97(19) ?
    C12 C11 H11A . . 109.4 ?
    C10 C11 H11A . . 109.4 ?
    C12 C11 H11B . . 109.4 ?
    C10 C11 H11B . . 109.4 ?
    H11A C11 H11B . . 108.0 ?
    N3 C12 C11 . . 116.19(18) ?
    N3 C12 C7 . . 106.13(16) ?
    C11 C12 C7 . . 111.00(17) ?
    N3 C12 H12 . . 107.7 ?
    C11 C12 H12 . . 107.7 ?
    C7 C12 H12 . . 107.7 ?
    N3 C13 C14 . . 119.20(18) ?
    N3 C13 H13 . . 120.4 ?
    C14 C13 H13 . . 120.4 ?
    N4 C14 C15 . . 122.6(2) ?
    N4 C14 C13 . . 115.85(18) ?
    C15 C14 C13 . . 121.57(19) ?
    C16 C15 C14 . . 119.3(2) ?
    C16 C15 H15 . . 120.3 ?
    C14 C15 H15 . . 120.3 ?
    C15 C16 C17 . . 118.8(2) ?
    C15 C16 H16 . . 120.6 ?
    C17 C16 H16 . . 120.6 ?
    C16 C17 C18 . . 118.8(2) ?
    C16 C17 H17 . . 120.6 ?
    C18 C17 H17 . . 120.6 ?
    N4 C18 C17 . . 123.2(2) ?
    N4 C18 H18 . . 118.4 ?
    C17 C18 H18 . . 118.4 ?
    O2 C19 O1 . . 121.13(19) ?
    O2 C19 C20 . . 120.55(19) ?
    O1 C19 C20 . . 118.29(19) ?
    C19 C20 H20A . . 109.5 ?
    C19 C20 H20B . . 109.5 ?
    H20A C20 H20B . . 109.5 ?
    C19 C20 H20C . . 109.5 ?
    H20A C20 H20C . . 109.5 ?
    H20B C20 H20C . . 109.5 ?
    O3 C21 O4 . . 120.18(18) ?
    O3 C21 C22 . . 120.3(2) ?
    O4 C21 C22 . . 119.5(2) ?
    C21 C22 H22A . . 109.5 ?
    C21 C22 H22B . . 109.5 ?
    H22A C22 H22B . . 109.5 ?
    C21 C22 H22C . . 109.5 ?
    H22A C22 H22C . . 109.5 ?
    H22B C22 H22C . . 109.5 ?
    H1WA O1W H1WB . . 98 ?
    H2WA O2W H2WB . . 88 ?
    H3WA O3W H3WB . . 108 ?
    H4WA O4W H4WB . . 100 ?
    H5WA O5W H5WB . . 91 ?
    H6WA O6W H6WB . . 88 ?
loop_
    _geom_torsion_atom_site_label_1
    _geom_torsion_atom_site_label_2
    _geom_torsion_atom_site_label_3
    _geom_torsion_atom_site_label_4
    _geom_torsion_site_symmetry_1
    _geom_torsion_site_symmetry_2
    _geom_torsion_site_symmetry_3
    _geom_torsion_site_symmetry_4
    _geom_torsion
    _geom_torsion_publ_flag
    N3 Mn O1 C19 . . . . 28.31(15) ?
    O4 Mn O1 C19 . . . . 178.17(11) ?
    N2 Mn O1 C19 . . . . -56.78(13) ?
    O3 Mn O1 C19 . . . . 163.13(12) ?
    N4 Mn O1 C19 . . . . 83.77(12) ?
    N1 Mn O1 C19 . . . . -116.63(13) ?
    O2 Mn O1 C19 . . . . -1.03(11) ?
    O1 Mn O2 C19 . . . . 1.03(11) ?
    N3 Mn O2 C19 . . . . -157.30(13) ?
    O4 Mn O2 C19 . . . . -177.43(15) ?
    N2 Mn O2 C19 . . . . 131.64(13) ?
    O3 Mn O2 C19 . . . . -24.61(16) ?
    N4 Mn O2 C19 . . . . -87.12(12) ?
    N1 Mn O2 C19 . . . . 67.00(12) ?
    O1 Mn O3 C21 . . . . 170.16(12) ?
    N3 Mn O3 C21 . . . . -48.56(14) ?
    O4 Mn O3 C21 . . . . 0.94(11) ?
    N2 Mn O3 C21 . . . . 44.52(15) ?
    N4 Mn O3 C21 . . . . -105.77(12) ?
    N1 Mn O3 C21 . . . . 90.71(12) ?
    O2 Mn O3 C21 . . . . -169.22(11) ?
    O1 Mn O4 C21 . . . . -19.26(17) ?
    N3 Mn O4 C21 . . . . 138.47(13) ?
    N2 Mn O4 C21 . . . . -151.39(12) ?
    O3 Mn O4 C21 . . . . -0.93(11) ?
    N4 Mn O4 C21 . . . . 70.72(12) ?
    N1 Mn O4 C21 . . . . -83.02(12) ?
    O2 Mn O4 C21 . . . . 158.63(16) ?
    O1 Mn N1 C1 . . . . -55.50(16) ?
    N3 Mn N1 C1 . . . . 162.74(15) ?
    O4 Mn N1 C1 . . . . 91.65(16) ?
    N2 Mn N1 C1 . . . . -178.08(18) ?
    O3 Mn N1 C1 . . . . 35.63(16) ?
    N4 Mn N1 C1 . . . . -3.6(2) ?
    O2 Mn N1 C1 . . . . -104.60(16) ?
    O1 Mn N1 C5 . . . . 127.40(14) ?
    N3 Mn N1 C5 . . . . -14.36(17) ?
    O4 Mn N1 C5 . . . . -85.44(13) ?
    N2 Mn N1 C5 . . . . 4.82(13) ?
    O3 Mn N1 C5 . . . . -141.47(14) ?
    N4 Mn N1 C5 . . . . 179.31(13) ?
    O2 Mn N1 C5 . . . . 78.31(14) ?
    O1 Mn N2 C6 . . . . -71.18(17) ?
    N3 Mn N2 C6 . . . . 161.05(17) ?
    O4 Mn N2 C6 . . . . 79.68(16) ?
    O3 Mn N2 C6 . . . . 44.99(19) ?
    N4 Mn N2 C6 . . . . 178.64(14) ?
    N1 Mn N2 C6 . . . . -4.96(15) ?
    O2 Mn N2 C6 . . . . -114.19(16) ?
    O1 Mn N2 C7 . . . . 111.51(14) ?
    N3 Mn N2 C7 . . . . -16.27(13) ?
    O4 Mn N2 C7 . . . . -97.64(14) ?
    O3 Mn N2 C7 . . . . -132.33(13) ?
    N4 Mn N2 C7 . . . . 1.33(18) ?
    N1 Mn N2 C7 . . . . 177.72(15) ?
    O2 Mn N2 C7 . . . . 68.49(14) ?
    O1 Mn N3 C13 . . . . 57.80(19) ?
    O4 Mn N3 C13 . . . . -104.62(17) ?
    N2 Mn N3 C13 . . . . 164.18(18) ?
    O3 Mn N3 C13 . . . . -65.21(19) ?
    N4 Mn N3 C13 . . . . -3.27(16) ?
    N1 Mn N3 C13 . . . . -176.88(15) ?
    O2 Mn N3 C13 . . . . 81.55(17) ?
    O1 Mn N3 C12 . . . . -121.46(14) ?
    O4 Mn N3 C12 . . . . 76.12(14) ?
    N2 Mn N3 C12 . . . . -15.08(14) ?
    O3 Mn N3 C12 . . . . 115.53(14) ?
    N4 Mn N3 C12 . . . . 177.47(15) ?
    N1 Mn N3 C12 . . . . 3.86(18) ?
    O2 Mn N3 C12 . . . . -97.71(14) ?
    O1 Mn N4 C18 . . . . 43.76(17) ?
    N3 Mn N4 C18 . . . . -177.26(18) ?
    O4 Mn N4 C18 . . . . -99.54(17) ?
    N2 Mn N4 C18 . . . . 165.06(16) ?
    O3 Mn N4 C18 . . . . -46.69(17) ?
    N1 Mn N4 C18 . . . . -7.3(2) ?
    O2 Mn N4 C18 . . . . 98.60(17) ?
    O1 Mn N4 C14 . . . . -136.26(15) ?
    N3 Mn N4 C14 . . . . 2.72(14) ?
    O4 Mn N4 C14 . . . . 80.45(15) ?
    N2 Mn N4 C14 . . . . -14.95(19) ?
    O3 Mn N4 C14 . . . . 133.30(15) ?
    N1 Mn N4 C14 . . . . 172.66(14) ?
    O2 Mn N4 C14 . . . . -81.41(15) ?
    C5 N1 C1 C2 . . . . 0.1(3) ?
    Mn N1 C1 C2 . . . . -176.94(15) ?
    N1 C1 C2 C3 . . . . 0.3(3) ?
    C1 C2 C3 C4 . . . . 0.0(3) ?
    C2 C3 C4 C5 . . . . -0.7(3) ?
    C1 N1 C5 C4 . . . . -0.9(3) ?
    Mn N1 C5 C4 . . . . 176.47(15) ?
    C1 N1 C5 C6 . . . . 178.17(18) ?
    Mn N1 C5 C6 . . . . -4.5(2) ?
    C3 C4 C5 N1 . . . . 1.2(3) ?
    C3 C4 C5 C6 . . . . -177.80(19) ?
    C7 N2 C6 C5 . . . . -178.27(18) ?
    Mn N2 C6 C5 . . . . 4.6(3) ?
    N1 C5 C6 N2 . . . . 0.1(3) ?
    C4 C5 C6 N2 . . . . 179.21(19) ?
    C6 N2 C7 C8 . . . . -10.0(3) ?
    Mn N2 C7 C8 . . . . 167.23(15) ?
    C6 N2 C7 C12 . . . . -134.7(2) ?
    Mn N2 C7 C12 . . . . 42.56(19) ?
    N2 C7 C8 C9 . . . . -176.28(19) ?
    C12 C7 C8 C9 . . . . -54.2(3) ?
    C7 C8 C9 C10 . . . . 56.3(3) ?
    C8 C9 C10 C11 . . . . -57.9(3) ?
    C9 C10 C11 C12 . . . . 57.8(3) ?
    C13 N3 C12 C11 . . . . -13.9(3) ?
    Mn N3 C12 C11 . . . . 165.37(15) ?
    C13 N3 C12 C7 . . . . -137.8(2) ?
    Mn N3 C12 C7 . . . . 41.4(2) ?
    C10 C11 C12 N3 . . . . -176.85(19) ?
    C10 C11 C12 C7 . . . . -55.5(3) ?
    N2 C7 C12 N3 . . . . -51.9(2) ?
    C8 C7 C12 N3 . . . . -178.90(18) ?
    N2 C7 C12 C11 . . . . -178.96(17) ?
    C8 C7 C12 C11 . . . . 54.0(2) ?
    C12 N3 C13 C14 . . . . -177.34(18) ?
    Mn N3 C13 C14 . . . . 3.4(3) ?
    C18 N4 C14 C15 . . . . -0.8(3) ?
    Mn N4 C14 C15 . . . . 179.20(18) ?
    C18 N4 C14 C13 . . . . 177.84(19) ?
    Mn N4 C14 C13 . . . . -2.1(2) ?
    N3 C13 C14 N4 . . . . -0.7(3) ?
    N3 C13 C14 C15 . . . . 177.9(2) ?
    N4 C14 C15 C16 . . . . 1.1(4) ?
    C13 C14 C15 C16 . . . . -177.4(2) ?
    C14 C15 C16 C17 . . . . -0.9(4) ?
    C15 C16 C17 C18 . . . . 0.4(4) ?
    C14 N4 C18 C17 . . . . 0.3(3) ?
    Mn N4 C18 C17 . . . . -179.74(17) ?
    C16 C17 C18 N4 . . . . -0.1(4) ?
    Mn O2 C19 O1 . . . . -1.75(19) ?
    Mn O2 C19 C20 . . . . -179.73(18) ?
    Mn O1 C19 O2 . . . . 2.0(2) ?
    Mn O1 C19 C20 . . . . 179.99(15) ?
    Mn O3 C21 O4 . . . . -1.7(2) ?
    Mn O3 C21 C22 . . . . 177.48(17) ?
    Mn O4 C21 O3 . . . . 1.7(2) ?
    Mn O4 C21 C22 . . . . -177.47(17) ?
loop_
    _geom_hbond_atom_site_label_D
    _geom_hbond_atom_site_label_H
    _geom_hbond_atom_site_label_A
    _geom_hbond_site_symmetry_A
    _geom_hbond_distance_DH
    _geom_hbond_distance_HA
    _geom_hbond_distance_DA
    _geom_hbond_angle_DHA
    O1W H1WA O3 . 0.922 1.793 2.705(2) 169
    O1W H1WB O2W . 0.728 2.054 2.770(3) 168
    O2W H2WA O3W . 0.724 2.523 2.738(3) 100
    O2W H2WB O6W 2_556 0.862 1.975 2.835(3) 176
    O3W H3WA O1W 2_656 0.846 1.972 2.807(3) 169
    O3W H3WB O5W 2_666 0.929 1.915 2.821(3) 165
    O4W H4WA O2 1_655 0.868 1.986 2.845(2) 170
    O4W H4WB O4 . 0.875 1.892 2.759(2) 171
    O5W H5WA O4W . 0.839 1.993 2.821(3) 169
    O5W H5WB O6W 1_565 0.818 2.281 2.937(3) 138
    O6W H6WA O1 . 0.933 1.820 2.741(2) 169
    O6W H6WB O1W . 0.916 1.915 2.803(3) 163
