# Supplementary material for: Diacetato[N,N′-bis­(2-pyridylmethyl­idene)cyclo­hexane-1,2-diamine]manganese(II) hexa­hydrate
Source: Acta Crystallogr Sect E Struct Rep Online. 2008 Feb 6;64(Pt 3):m453. doi: 10.1107/S160053680800353X (PMC2960837; doi:10.1107/S160053680800353X)
Supplement: Supplementary file 2 [file e-64-0m453-Isup2.hkl]

# 
# h,k,l, Fc-squared, Fo-squared, sigma(Fo-squared) and status flag 
# 
data_I
_shelx_title ' Mn(bpic)(OAc)2' 
_shelx_refln_list_code          4 
_shelx_F_calc_maximum      179.64 
_exptl_crystal_F_000       606.00 
_reflns_d_resolution_high  0.7993 
 
loop_ 
 _symmetry_equiv_pos_as_xyz 
 'x, y, z' 
 '-x, -y, -z' 
 
_cell_length_a     8.5124 
_cell_length_b    11.6768 
_cell_length_c    15.1971 
_cell_angle_alpha  79.049 
_cell_angle_beta   85.195 
_cell_angle_gamma  71.484 
 
_shelx_F_squared_multiplier     1.000 
 
loop_ 
 _refln_index_h 
 _refln_index_k 
 _refln_index_l 
 _refln_F_squared_calc 
 _refln_F_squared_meas 
 _refln_F_squared_sigma 
 _refln_observed_status 
   1   0   0     8029.68     8380.88     37.86 o 
   2   0   0     3504.39     3276.31     15.24 o 
   3   0   0       91.95       93.62      2.41 o 
   4   0   0      161.43      177.26      3.61 o 
   5   0   0      986.75     1013.48     12.63 o 
   6   0   0        5.82        8.76      3.18 o 
   7   0   0       27.75       17.52      4.26 o 
   8   0   0       96.71       81.17      7.46 o 
   9   0   0       73.76       78.32      8.35 o 
  10   0   0       64.07       70.41     12.76 o 
  -9   1   0      381.46      461.00     25.18 o 
  -8   1   0      326.65      373.27     13.94 o 
  -7   1   0      182.70      193.34     14.79 o 
  -6   1   0      263.61      246.50      7.52 o 
  -5   1   0        0.89        1.74      1.78 o 
  -4   1   0     1655.56     1700.69     16.64 o 
  -3   1   0      818.12      846.42      9.65 o 
  -2   1   0      511.25      649.08      7.21 o 
  -1   1   0      797.39      878.98      5.85 o 
   1   1   0    12910.18    13159.03     55.36 o 
   2   1   0      593.73      721.82      6.84 o 
   3   1   0       63.81       42.83      2.05 o 
   4   1   0      317.89      285.29      4.46 o 
   5   1   0      580.88      555.77      6.93 o 
   6   1   0      163.10      172.20      7.98 o 
   7   1   0      222.52      231.15     10.15 o 
   8   1   0       11.17       10.68      4.17 o 
   9   1   0        0.42       -1.93      3.55 o 
  10   1   0       21.33       22.86      6.22 o 
  -9   2   0       30.52       44.80     10.53 o 
  -8   2   0      447.79      493.86     24.89 o 
  -7   2   0       98.93      112.54     12.03 o 
  -6   2   0      587.10      580.40     14.67 o 
  -5   2   0      127.80      121.43      5.29 o 
  -4   2   0      167.19      180.36      5.61 o 
  -3   2   0     2688.44     3071.17     20.95 o 
  -2   2   0      744.91      881.44      6.96 o 
  -1   2   0      115.40       82.51      1.98 o 
   0   2   0     1177.22     1261.08      9.10 o 
   1   2   0      692.12      774.06      6.48 o 
   2   2   0     3615.80     3533.75     18.87 o 
   3   2   0     1021.00     1006.41     10.03 o 
   4   2   0      222.84      260.75      5.80 o 
   5   2   0      425.78      360.50      8.09 o 
   6   2   0      703.89      610.28     14.45 o 
   7   2   0     1065.28     1047.06     20.77 o 
   8   2   0      201.31      199.02     10.16 o 
   9   2   0        1.94        3.83      3.80 o 
  10   2   0       23.74       30.15      6.73 o 
  -9   3   0       42.32       40.45     10.58 o 
  -8   3   0       69.15       60.02     11.02 o 
  -7   3   0       31.10       28.51      7.88 o 
  -6   3   0        9.08        6.98      3.30 o 
  -5   3   0      325.49      323.22      9.80 o 
  -4   3   0      250.50      247.93      6.65 o 
  -3   3   0     1023.51     1135.10      9.37 o 
  -2   3   0      374.61      333.63      4.64 o 
  -1   3   0     6539.19     6857.94     35.62 o 
   0   3   0      759.42      762.25      7.30 o 
   1   3   0      600.31      645.12      7.63 o 
   2   3   0     1645.75     1640.48     12.53 o 
   3   3   0     1410.49     1539.03     14.58 o 
   4   3   0     1018.03      997.14     11.59 o 
   5   3   0      679.30      616.50     10.45 o 
   6   3   0       14.14       22.07      2.95 o 
   7   3   0       98.30       99.90      7.26 o 
   8   3   0       65.86       81.45      7.35 o 
   9   3   0        0.93        3.06      3.96 o 
  10   3   0        0.92        3.71      9.30 o 
  -8   4   0       11.29        9.04      6.52 o 
  -7   4   0       36.55       27.79      8.31 o 
  -6   4   0       12.83       12.23      4.06 o 
  -5   4   0        6.55       17.61      4.15 o 
  -4   4   0       63.43       79.26      4.31 o 
  -3   4   0      175.61      158.68      3.85 o 
  -2   4   0     4427.07     4824.81     22.78 o 
  -1   4   0      382.17      382.98      8.35 o 
   0   4   0      150.24      140.77      3.66 o 
   1   4   0      419.72      419.79      6.26 o 
   2   4   0      454.38      505.36      7.02 o 
   3   4   0      358.06      360.46      4.89 o 
   4   4   0     2308.41     2257.19     19.76 o 
   5   4   0       20.49       18.60      2.55 o 
   6   4   0       42.84       46.28      3.87 o 
   7   4   0      297.81      264.63     21.84 o 
   8   4   0       12.52       13.30      4.41 o 
   9   4   0        5.77        8.20      4.07 o 
  10   4   0        2.99        3.77      7.15 o 
  -8   5   0       49.33       69.15     13.72 o 
  -7   5   0      174.56      203.97     17.78 o 
  -6   5   0       18.56       15.86      4.71 o 
  -5   5   0        9.52        6.04      3.58 o 
  -4   5   0       51.03       47.33      5.52 o 
  -3   5   0      369.40      345.33     11.02 o 
  -2   5   0      893.78      778.67      8.23 o 
  -1   5   0      219.38      257.33      5.05 o 
   0   5   0     1395.31     1385.47     10.06 o 
   1   5   0      986.24     1029.12     10.98 o 
   2   5   0      585.12      532.38      8.09 o 
   3   5   0     3630.60     3720.21     23.30 o 
   4   5   0      251.54      249.07      4.48 o 
   5   5   0      446.52      443.43      9.04 o 
   6   5   0      207.79      205.60      6.93 o 
   7   5   0      393.29      408.14     10.07 o 
   8   5   0       47.22       39.72      9.08 o 
   9   5   0       38.10       35.03      9.47 o 
  10   5   0       67.16       58.62     11.84 o 
  -7   6   0       29.03       33.78      6.74 o 
  -6   6   0      516.81      525.15     17.64 o 
  -5   6   0       57.77       62.34      6.90 o 
  -4   6   0       35.86       42.76      5.57 o 
  -3   6   0       67.96       54.41      5.75 o 
  -2   6   0     1021.60     1113.62     14.40 o 
  -1   6   0      477.56      458.87     11.46 o 
   0   6   0       55.89       66.66      3.83 o 
   1   6   0        7.18        5.48      1.72 o 
   2   6   0     1751.67     1746.41     16.28 o 
   3   6   0      515.91      517.01      8.81 o 
   4   6   0     2374.49     2467.59     19.35 o 
   5   6   0      255.13      266.27      7.32 o 
   6   6   0       57.94       49.42      4.07 o 
   7   6   0      113.87      116.31      7.77 o 
   8   6   0      258.02      245.82     17.01 o 
   9   6   0       77.22       80.17     12.32 o 
  10   6   0        0.04        2.27      7.63 o 
  -7   7   0        5.88        3.47      5.03 o 
  -6   7   0      170.15      151.21     10.55 o 
  -5   7   0      259.93      250.21     12.28 o 
  -4   7   0        0.85        1.88      3.34 o 
  -3   7   0       99.10       94.24      7.31 o 
  -2   7   0        8.21        7.67      2.41 o 
  -1   7   0     1309.49     1276.93     20.05 o 
   0   7   0       13.38       13.07      1.77 o 
   1   7   0      906.16     1038.96     13.16 o 
   2   7   0       25.76       24.86      2.77 o 
   3   7   0      704.03      709.84     13.80 o 
   4   7   0      912.44      936.30     21.06 o 
   5   7   0      109.65      106.90      6.94 o 
   6   7   0      108.86      120.68      7.72 o 
   7   7   0      144.56      123.72     10.58 o 
   8   7   0      175.89      185.06     10.08 o 
   9   7   0      156.38      156.90     15.37 o 
  10   7   0       43.14       48.13     11.79 o 
  -6   8   0       14.72       16.11      5.66 o 
  -5   8   0      225.92      208.11     11.95 o 
  -4   8   0      148.80      140.88     10.95 o 
  -3   8   0       29.78       32.44      5.56 o 
  -2   8   0      376.22      368.35     12.80 o 
  -1   8   0      195.95      197.32      7.27 o 
   0   8   0      701.53      773.80     22.11 o 
   1   8   0     1312.21     1332.33     21.32 o 
   2   8   0      454.02      433.13     10.89 o 
   3   8   0       27.84       29.30      3.27 o 
   4   8   0      282.77      265.38      7.51 o 
   5   8   0      661.69      631.59     26.36 o 
   6   8   0      387.12      352.92     12.86 o 
   7   8   0       27.93       24.25      5.07 o 
   8   8   0        6.38        6.92      4.16 o 
   9   8   0       40.28       50.06     10.97 o 
  10   8   0       27.04       23.97      9.66 o 
  -5   9   0       20.57       21.78      6.30 o 
  -4   9   0      215.86      223.54     12.37 o 
  -3   9   0      220.74      233.16     11.70 o 
  -2   9   0       58.21       61.56      6.68 o 
  -1   9   0       78.72       70.31      5.17 o 
   0   9   0      242.45      258.38     10.47 o 
   1   9   0      896.11      872.97     18.45 o 
   2   9   0      549.59      507.47     14.15 o 
   3   9   0      138.94      145.42      6.26 o 
   4   9   0      620.41      593.62     15.25 o 
   5   9   0       31.56       28.90      5.15 o 
   6   9   0      160.10      153.03      9.18 o 
   7   9   0      115.10      106.25      8.58 o 
   8   9   0        7.59        8.70      4.48 o 
   9   9   0       15.55       10.58      7.30 o 
  -4  10   0        9.04        5.00      4.99 o 
  -3  10   0        7.67        4.67      4.44 o 
  -2  10   0      224.95      235.32     11.98 o 
  -1  10   0        0.67        1.30      3.25 o 
   0  10   0       41.14       47.36      5.88 o 
   1  10   0      115.01      106.61      8.10 o 
   2  10   0      202.63      177.35      9.40 o 
   3  10   0       10.75        6.92      3.55 o 
   4  10   0       73.61       71.52      6.43 o 
   5  10   0        0.62        2.43      3.26 o 
   6  10   0       45.41       39.23      6.16 o 
   7  10   0      201.71      207.73     11.33 o 
   8  10   0       77.39       81.89      8.69 o 
   9  10   0       26.07       24.65      6.44 o 
  -3  11   0       23.95       26.19      6.68 o 
  -2  11   0       40.94       34.55     10.29 o 
  -1  11   0       23.04       34.94      9.57 o 
   0  11   0       24.70       35.35      5.85 o 
   1  11   0       14.81       12.96      4.13 o 
   2  11   0       94.03       85.59      7.73 o 
   3  11   0       34.36       33.84      5.60 o 
   4  11   0        2.51        3.82      4.88 o 
   5  11   0      130.13      147.22      9.40 o 
   6  11   0       76.98       74.98      7.76 o 
   7  11   0       19.60       23.12      5.62 o 
   8  11   0       57.73       60.80      9.40 o 
  -2  12   0        2.39        3.38      7.20 o 
  -1  12   0      162.75      160.67     16.91 o 
   0  12   0       60.41       57.02     11.07 o 
   1  12   0      251.83      248.71     12.47 o 
   2  12   0      249.89      233.10     14.23 o 
   3  12   0        5.61        6.39      4.41 o 
   4  12   0       77.12       70.55     11.55 o 
   5  12   0        3.16        1.45      5.32 o 
   6  12   0      232.01      219.48     18.02 o 
   7  12   0        3.68        8.18      4.80 o 
   8  12   0        7.02        8.58      5.13 o 
  -1  13   0       11.89       17.83      9.08 o 
   0  13   0        4.71        1.40      7.63 o 
   1  13   0        3.82        6.36      4.74 o 
   2  13   0       44.68       41.27      6.87 o 
   3  13   0      156.49      157.53     15.22 o 
   4  13   0        2.37        4.45      5.90 o 
   5  13   0        1.23        3.29      5.36 o 
   6  13   0       22.87       20.97      9.33 o 
   7  13   0      120.73      117.42     15.95 o 
   2  14   0        3.33        1.75      4.72 o 
   3  14   0       41.91       45.62     11.11 o 
   4  14   0        9.37        7.88      6.91 o 
   5  14   0       18.83       21.26      9.08 o 
  -4 -14   1       17.53       23.24      8.55 o 
  -3 -14   1        0.57        2.46      6.09 o 
  -2 -14   1       59.17       73.38      9.07 o 
  -6 -13   1      102.68      109.02     15.66 o 
  -5 -13   1       70.92       62.67     12.03 o 
  -4 -13   1      136.37      139.70     15.85 o 
  -3 -13   1       11.00       15.37      7.49 o 
  -2 -13   1        0.38       -1.63      3.96 o 
  -1 -13   1       47.07       48.05      7.35 o 
   0 -13   1       63.91       70.65     13.29 o 
   1 -13   1      122.15      116.99     16.38 o 
  -8 -12   1       24.40       32.54      7.46 o 
  -7 -12   1       38.52       41.12      7.19 o 
  -6 -12   1       15.73        9.04      7.39 o 
  -5 -12   1      118.25      115.83     14.11 o 
  -4 -12   1       30.59       31.89      8.55 o 
  -3 -12   1      170.91      170.03     10.37 o 
  -2 -12   1       44.07       42.44      6.54 o 
  -1 -12   1        7.04        9.77      4.60 o 
   0 -12   1       23.06       36.34     10.00 o 
   1 -12   1       33.56       37.98     10.82 o 
   2 -12   1       40.72       33.68     11.07 o 
  -8 -11   1        0.72       -2.55      3.98 o 
  -7 -11   1       43.18       52.95      7.84 o 
  -6 -11   1        7.81       12.28      4.65 o 
  -5 -11   1       19.08       19.65      5.29 o 
  -4 -11   1       39.27       53.54      9.86 o 
  -3 -11   1        0.56       -1.06      3.24 o 
  -2 -11   1      295.10      321.47     13.01 o 
  -1 -11   1      209.11      205.84     10.79 o 
   0 -11   1      152.70      148.89      9.53 o 
   1 -11   1       35.76       38.08     10.20 o 
   2 -11   1       29.02       28.08      9.91 o 
   3 -11   1       31.19       22.18      9.13 o 
  -9 -10   1       19.70       18.43      5.84 o 
  -8 -10   1       16.30       13.60      5.14 o 
  -7 -10   1       83.40       88.13      8.58 o 
  -6 -10   1       52.09       50.02      6.65 o 
  -5 -10   1      510.06      516.86     15.69 o 
  -4 -10   1       36.25       36.09      5.35 o 
  -3 -10   1       15.65       13.04      4.14 o 
  -2 -10   1      537.84      523.24     15.44 o 
  -1 -10   1      547.91      559.74     16.19 o 
   0 -10   1      790.23      787.80     19.27 o 
   1 -10   1      124.04      147.63     13.92 o 
   2 -10   1       36.68       40.91      6.54 o 
   3 -10   1      108.83      130.12     10.06 o 
   4 -10   1       72.83       84.69      9.26 o 
  -9  -9   1       30.66       38.90     10.24 o 
  -8  -9   1       78.92       83.42      8.47 o 
  -7  -9   1       21.71       21.21      5.00 o 
  -6  -9   1      150.85      161.01      9.41 o 
  -5  -9   1      190.31      182.37      9.32 o 
  -4  -9   1      318.67      319.84     11.66 o 
  -3  -9   1      374.17      349.74      9.24 o 
  -2  -9   1       16.67       15.46      3.99 o 
  -1  -9   1      136.30      128.44      8.03 o 
   0  -9   1      303.88      287.54      8.75 o 
   1  -9   1      223.56      223.51      8.10 o 
   2  -9   1       49.41       63.76      6.92 o 
   3  -9   1       24.38       26.58      7.92 o 
   4  -9   1        3.92        7.83      4.38 o 
   5  -9   1      111.06      105.89     10.26 o 
 -10  -8   1        3.72        2.66      6.62 o 
  -9  -8   1       75.03       88.14     13.10 o 
  -8  -8   1      174.55      168.07     10.26 o 
  -7  -8   1       79.32       88.69      7.77 o 
  -6  -8   1       55.60       57.23      6.41 o 
  -5  -8   1        8.01       10.32      3.91 o 
  -4  -8   1        6.39        7.65      2.52 o 
  -3  -8   1      305.86      300.07      8.12 o 
  -2  -8   1      404.69      410.78      9.29 o 
  -1  -8   1      222.45      203.52      6.71 o 
   0  -8   1      118.24       88.79      5.06 o 
   1  -8   1      257.89      274.45      8.39 o 
   2  -8   1      397.36      391.70     19.23 o 
   3  -8   1       33.24       39.36      5.83 o 
   4  -8   1      110.05       97.39      8.56 o 
   5  -8   1      185.88      190.24     11.62 o 
   6  -8   1      143.21      166.05     12.13 o 
 -10  -7   1      140.55      184.25     18.41 o 
  -9  -7   1        3.88       11.31      7.68 o 
  -8  -7   1        8.12       11.00      4.40 o 
  -7  -7   1        9.77        7.47      3.72 o 
  -6  -7   1      279.74      268.77     10.82 o 
  -5  -7   1      615.69      619.84     15.36 o 
  -4  -7   1       10.60       13.21      2.49 o 
  -3  -7   1      414.58      411.67      8.78 o 
  -2  -7   1      864.88      860.25     12.37 o 
  -1  -7   1      473.05      489.08      9.33 o 
   0  -7   1     1711.18     1866.06     13.16 o 
   1  -7   1       19.58       19.89      2.99 o 
   2  -7   1      712.37      732.24     12.61 o 
   3  -7   1      332.27      322.06     12.15 o 
   4  -7   1       94.84       85.22      7.67 o 
   5  -7   1       14.52       12.86      4.71 o 
   6  -7   1       94.27       99.36     13.02 o 
   7  -7   1       27.69       33.02      7.32 o 
 -10  -6   1       19.96       41.99     11.50 o 
  -9  -6   1      130.54      141.44     15.46 o 
  -8  -6   1       15.91       16.77      7.39 o 
  -7  -6   1       17.67       23.99      4.64 o 
  -6  -6   1       18.45       26.78      4.49 o 
  -5  -6   1      323.46      285.38     44.94 o 
  -4  -6   1       28.81       29.63      2.65 o 
  -3  -6   1      580.22      599.20      9.62 o 
  -2  -6   1     1715.21     1842.08     17.24 o 
  -1  -6   1     2724.57     3002.10     22.23 o 
   0  -6   1      878.24      870.20      9.17 o 
   1  -6   1        2.64        2.08      1.40 o 
   2  -6   1        0.02       -0.15      1.68 o 
   3  -6   1       33.85       30.97      4.70 o 
   4  -6   1        1.71        3.73      3.32 o 
   5  -6   1      224.77      235.95     11.44 o 
   6  -6   1        0.82        2.72      4.01 o 
   7  -6   1        0.04        1.69      5.70 o 
 -10  -5   1        5.21       10.97      8.12 o 
  -9  -5   1      155.62      150.38     15.51 o 
  -8  -5   1       61.13       61.42     10.24 o 
  -7  -5   1       26.47       28.51      4.65 o 
  -6  -5   1       16.82       15.70      2.83 o 
  -5  -5   1      259.61      196.16      6.19 o 
  -4  -5   1     2207.68     2223.58     14.39 o 
  -3  -5   1      389.16      348.05      6.78 o 
  -2  -5   1       16.74       27.96      2.41 o 
  -1  -5   1       46.53       37.48      2.60 o 
   0  -5   1     1430.21     1435.11     11.11 o 
   1  -5   1     1068.09      997.30      9.63 o 
   2  -5   1      126.54      135.67      3.93 o 
   3  -5   1        1.90        2.67      1.91 o 
   4  -5   1        2.38        1.34      2.72 o 
   5  -5   1      780.14      725.32     18.26 o 
   6  -5   1      118.68      123.49      8.98 o 
   7  -5   1       86.88       83.07     13.00 o 
   8  -5   1        0.16        5.94      8.31 o 
 -10  -4   1        9.41        7.30      7.25 o 
  -9  -4   1        0.27       -1.16      5.22 o 
  -8  -4   1      242.59      223.07     12.56 o 
  -7  -4   1      113.67      109.78      6.03 o 
  -6  -4   1        2.84        4.16      2.17 o 
  -5  -4   1        9.49       15.36      2.49 o 
  -4  -4   1      341.22      331.67      6.89 o 
  -3  -4   1     2017.63     2042.55     12.66 o 
  -2  -4   1      722.70      806.67     12.27 o 
  -1  -4   1     1545.22     1729.25     20.02 o 
   0  -4   1      102.80      133.31      3.20 o 
   1  -4   1      156.80      172.58      3.81 o 
   2  -4   1      792.36      762.31      8.09 o 
   3  -4   1      332.19      385.86      5.90 o 
   4  -4   1       41.49       33.70      3.32 o 
   5  -4   1      122.60      110.88      7.59 o 
   6  -4   1      598.33      564.44     16.37 o 
   7  -4   1       40.88       42.23     10.05 o 
   8  -4   1       75.87       71.61     12.66 o 
 -10  -3   1        7.60       11.84      8.46 o 
  -9  -3   1       27.82       38.87      6.19 o 
  -8  -3   1      174.95      158.82      9.25 o 
  -7  -3   1      124.83      106.71      7.16 o 
  -6  -3   1      764.42      787.21     12.45 o 
  -5  -3   1       15.46       17.66      2.66 o 
  -4  -3   1      648.04      760.39     10.19 o 
  -3  -3   1      725.67      744.12      6.52 o 
  -2  -3   1      253.82      256.09      4.26 o 
  -1  -3   1      450.14      425.80      5.90 o 
   0  -3   1     4505.53     4831.93     20.52 o 
   1  -3   1     1242.61     1264.46      9.23 o 
   2  -3   1     1320.33     1293.95      9.76 o 
   3  -3   1     1255.20     1202.18      9.83 o 
   4  -3   1     1625.51     1594.02     16.93 o 
   5  -3   1        4.00        2.84      2.29 o 
   6  -3   1      128.86      119.41      7.92 o 
   7  -3   1        3.59        2.90      4.83 o 
   8  -3   1       25.18       23.63      8.12 o 
   9  -3   1       76.47       80.89     13.77 o 
 -10  -2   1        1.46        3.61      4.46 o 
  -9  -2   1       45.26       44.90      6.57 o 
  -8  -2   1        0.22        2.35      3.28 o 
  -7  -2   1        1.72        2.82      3.12 o 
  -6  -2   1       85.06       75.05      6.90 o 
  -5  -2   1     1214.16     1269.77     14.09 o 
  -4  -2   1     1855.92     1980.56     15.77 o 
  -3  -2   1       26.65       29.77      2.08 o 
  -2  -2   1     2113.08     2249.87     11.67 o 
  -1  -2   1      420.34      455.56      7.26 o 
   0  -2   1    11555.96    12791.80     50.53 o 
   1  -2   1     2491.02     2553.14     12.87 o 
   2  -2   1      630.68      760.86      6.52 o 
   3  -2   1      104.84       74.38      3.57 o 
   4  -2   1     2585.22     2597.35     21.33 o 
   5  -2   1      140.62      124.78      5.39 o 
   6  -2   1      869.32      848.21     14.15 o 
   7  -2   1        1.99        3.85      3.33 o 
   8  -2   1       84.04      100.03     12.61 o 
   9  -2   1       89.65       66.88     12.61 o 
 -10  -1   1        1.63        2.12      4.53 o 
  -9  -1   1       14.38       10.29      4.72 o 
  -8  -1   1      394.73      393.72     13.89 o 
  -7  -1   1        0.42       -0.10      2.81 o 
  -6  -1   1       25.50       26.51      4.21 o 
  -5  -1   1      995.22      927.10      9.26 o 
  -4  -1   1      913.34      787.02      7.71 o 
  -3  -1   1       11.02        7.73      1.09 o 
  -2  -1   1      944.86      746.87      7.22 o 
  -1  -1   1      470.27      355.33      3.16 o 
   0  -1   1     4245.05     4384.76     16.56 o 
   1  -1   1     1017.42      971.20      7.60 o 
   2  -1   1       72.88       66.51      2.90 o 
   3  -1   1      925.17      916.33     10.35 o 
   4  -1   1        8.35        9.93      1.94 o 
   5  -1   1      462.92      411.24     11.62 o 
   6  -1   1       27.99       28.75      3.40 o 
   7  -1   1       75.13       74.55      6.71 o 
   8  -1   1        7.34        6.49      3.81 o 
   9  -1   1       11.81       11.16      7.01 o 
 -10   0   1       19.39       28.61      9.66 o 
  -9   0   1       17.74       14.40      4.99 o 
  -8   0   1       71.10       69.58      6.99 o 
  -7   0   1      427.32      400.62     12.96 o 
  -6   0   1      119.67      126.89      7.32 o 
  -5   0   1      495.90      536.08      9.25 o 
  -4   0   1     2244.74     2257.46     19.55 o 
  -3   0   1      793.86      700.01      6.57 o 
  -2   0   1      432.15      389.34      4.18 o 
  -1   0   1     1581.82     1882.06     16.31 o 
   1   0   1     1518.22     1782.20     13.70 o 
   2   0   1     6859.58     7047.23     37.95 o 
   3   0   1      275.29      312.16      4.33 o 
   4   0   1      912.75     1010.28     11.50 o 
   5   0   1      374.68      331.34      7.52 o 
   6   0   1      473.01      421.97     12.38 o 
   7   0   1      275.76      236.95     15.10 o 
   8   0   1      153.25      130.01      8.95 o 
   9   0   1       35.63       23.21      5.79 o 
  10   0   1        4.25       11.26      6.81 o 
  -9   1   1       23.04       36.15      9.13 o 
  -8   1   1        8.85        3.24      3.73 o 
  -7   1   1        3.57        0.46      3.05 o 
  -6   1   1        0.88        2.31      2.20 o 
  -5   1   1      722.37      705.55     11.15 o 
  -4   1   1      140.68      136.02      5.32 o 
  -3   1   1       66.56       86.55      3.33 o 
  -2   1   1     3880.97     4025.84     29.31 o 
  -1   1   1       50.23       52.61      1.48 o 
   0   1   1     4218.81     4420.42     36.53 o 
   1   1   1       31.36       54.18      1.61 o 
   2   1   1     3804.48     3777.87     16.85 o 
   3   1   1      520.46      580.50      5.64 o 
   4   1   1      320.67      278.61      4.47 o 
   5   1   1      263.92      219.10      4.39 o 
   6   1   1       64.63       64.03     21.26 o 
   7   1   1      415.71      388.34     13.58 o 
   8   1   1      101.40      105.24      8.31 o 
   9   1   1       61.74       50.74      6.97 o 
  10   1   1       10.81        9.07      5.13 o 
  -9   2   1       53.07       48.81     11.26 o 
  -8   2   1        4.06        4.11      5.70 o 
  -7   2   1      148.56      154.73     13.14 o 
  -6   2   1      152.53      134.42      6.09 o 
  -5   2   1      447.10      454.71     10.94 o 
  -4   2   1     1679.88     1826.02     17.18 o 
  -3   2   1      336.39      345.02      4.71 o 
  -2   2   1     2484.04     2346.26     22.02 o 
  -1   2   1       65.54       82.37      1.99 o 
   0   2   1      512.69      532.40      6.82 o 
   1   2   1      942.15     1110.87     12.06 o 
   2   2   1     1217.59     1226.74      9.98 o 
   3   2   1     3046.48     2759.23     18.32 o 
   4   2   1     7493.49     7049.80     35.51 o 
   5   2   1      200.64      196.26      3.95 o 
   6   2   1      358.95      312.03     29.60 o 
   7   2   1        0.27        1.36      3.26 o 
   8   2   1        0.17       -0.92      3.34 o 
   9   2   1        1.16        0.40      3.56 o 
  10   2   1        9.58        9.74      5.11 o 
  -9   3   1        2.07       -2.80      5.51 o 
  -8   3   1       18.58       10.73      6.38 o 
  -7   3   1        3.44        2.08      4.35 o 
  -6   3   1       42.12       37.58      5.40 o 
  -5   3   1      346.01      342.21      8.53 o 
  -4   3   1     3946.00     3938.09     27.38 o 
  -3   3   1     1838.84     1791.74     19.54 o 
  -2   3   1     2296.05     2184.57     29.25 o 
  -1   3   1       53.71       35.52      2.62 o 
   0   3   1       18.13       16.13      1.17 o 
   1   3   1     1438.58     1421.05     10.50 o 
   2   3   1      452.05      441.02      7.25 o 
   3   3   1       98.27      122.56      4.00 o 
   4   3   1        1.26        4.47      1.61 o 
   5   3   1       62.53       56.52      3.53 o 
   6   3   1      421.96      438.14      9.10 o 
   7   3   1     1537.55     1526.14     24.96 o 
   8   3   1       51.67       46.61      6.23 o 
   9   3   1        0.66        0.30      3.56 o 
  10   3   1       13.38       18.45      5.72 o 
  -8   4   1       11.70        6.81      6.86 o 
  -7   4   1      352.38      334.39     20.49 o 
  -6   4   1       14.13       12.28      4.05 o 
  -5   4   1      187.50      201.91      9.51 o 
  -4   4   1       53.00       37.47      4.71 o 
  -3   4   1       10.46        6.31      1.33 o 
  -2   4   1     3029.35     3186.32     25.95 o 
  -1   4   1      106.04      133.42      5.12 o 
   0   4   1     3150.11     3269.75     58.37 o 
   1   4   1      903.61      930.06     10.97 o 
   2   4   1       19.10       25.17      1.96 o 
   3   4   1      688.18      628.12      6.50 o 
   4   4   1       65.99       63.17      3.54 o 
   5   4   1       73.25       58.49      3.73 o 
   6   4   1       51.41       43.22      3.68 o 
   7   4   1      267.69      255.73     10.58 o 
   8   4   1      282.36      251.26     11.37 o 
   9   4   1       46.88       58.37      7.14 o 
  10   4   1        2.23        1.72      4.18 o 
  -8   5   1        0.30       -1.50      6.19 o 
  -7   5   1       93.27       87.22     13.48 o 
  -6   5   1      426.42      388.75     14.43 o 
  -5   5   1       44.14       42.43      5.66 o 
  -4   5   1      752.21      711.17     16.69 o 
  -3   5   1      306.02      330.61     10.92 o 
  -2   5   1       28.01       37.75      3.57 o 
  -1   5   1      782.04      775.48     12.99 o 
   0   5   1      163.62      202.43      4.36 o 
   1   5   1      460.33      482.30      7.29 o 
   2   5   1      734.37      841.65     10.03 o 
   3   5   1     4187.30     4412.13     25.71 o 
   4   5   1      869.29      971.31      9.84 o 
   5   5   1       68.69       62.67      3.95 o 
   6   5   1      201.02      190.74      6.72 o 
   7   5   1       11.50        9.83      3.00 o 
   8   5   1      401.28      385.67     13.75 o 
   9   5   1       20.55       21.65      8.60 o 
  10   5   1        0.23       -2.56      6.52 o 
  -7   6   1       70.86       80.26     13.63 o 
  -6   6   1       19.98       19.72      6.21 o 
  -5   6   1      106.79      115.78      8.80 o 
  -4   6   1        2.20        6.34      3.41 o 
  -3   6   1      544.65      523.93     14.30 o 
  -2   6   1      200.62      200.61      6.45 o 
  -1   6   1      495.83      480.59     11.28 o 
   0   6   1      691.76      590.48      6.27 o 
   1   6   1      101.59       89.70      3.71 o 
   2   6   1      919.65      951.53     11.68 o 
   3   6   1      848.10      800.81     10.73 o 
   4   6   1       39.22       44.63      3.17 o 
   5   6   1      269.48      267.24      7.41 o 
   6   6   1        3.95        4.39      2.29 o 
   7   6   1       11.59       10.11      3.03 o 
   8   6   1       12.79        5.07      5.80 o 
   9   6   1       66.60       72.53     11.74 o 
  10   6   1       30.01       32.52     10.00 o 
  -7   7   1        5.10        1.35      4.75 o 
  -6   7   1       45.29       36.05      6.95 o 
  -5   7   1      123.04      129.06      9.40 o 
  -4   7   1       30.23       33.29      5.68 o 
  -3   7   1      461.68      489.58     15.12 o 
  -2   7   1      194.98      193.27     11.82 o 
  -1   7   1        1.45        1.29      2.47 o 
   0   7   1     1394.51     1611.42     22.14 o 
   1   7   1      194.32      186.96      6.55 o 
   2   7   1      941.48      928.78     13.40 o 
   3   7   1      409.82      438.64      8.70 o 
   4   7   1       86.94       83.94      4.36 o 
   5   7   1        4.47        4.96      2.94 o 
   6   7   1      150.89      145.40      8.13 o 
   7   7   1        9.59       10.46      4.07 o 
   8   7   1       80.18       83.59      7.52 o 
   9   7   1        0.37        5.03      6.33 o 
  10   7   1       18.47        7.63      8.21 o 
  -6   8   1      126.74      144.19     11.42 o 
  -5   8   1        1.93        2.12      4.13 o 
  -4   8   1       64.02       65.03      7.45 o 
  -3   8   1       55.66       65.95      7.00 o 
  -2   8   1      568.51      581.60     15.90 o 
  -1   8   1      621.33      619.81     14.96 o 
   0   8   1       65.51       78.51      6.09 o 
   1   8   1        5.56        6.14      3.04 o 
   2   8   1      208.69      206.34      6.36 o 
   3   8   1      301.17      326.57      8.14 o 
   4   8   1      465.11      485.84     10.00 o 
   5   8   1        8.26       12.72      3.93 o 
   6   8   1       94.64       91.25      7.27 o 
   7   8   1      360.75      367.06     13.50 o 
   8   8   1      174.45      197.81     10.65 o 
   9   8   1       78.75       85.14     12.42 o 
  10   8   1       17.89       21.12      8.17 o 
  -5   9   1       92.39      108.82     10.37 o 
  -4   9   1       39.15       44.85      7.19 o 
  -3   9   1        5.46        7.72      4.16 o 
  -2   9   1       18.29       12.05      4.17 o 
  -1   9   1      119.48      118.50      7.82 o 
   0   9   1      375.35      366.85     12.37 o 
   1   9   1       90.36       87.12      6.75 o 
   2   9   1       25.59       15.88      4.06 o 
   3   9   1       39.07       47.23      4.05 o 
   4   9   1      111.31      112.60      7.36 o 
   5   9   1      610.47      629.58     16.34 o 
   6   9   1       65.19       65.87      6.80 o 
   7   9   1      172.86      143.59      9.29 o 
   8   9   1       83.82       90.02      8.34 o 
   9   9   1       18.95       21.50      7.97 o 
  -5  10   1      104.28      109.98     15.22 o 
  -4  10   1      107.88      115.52     12.47 o 
  -3  10   1      330.33      305.32     14.06 o 
  -2  10   1        0.12       -0.62      3.74 o 
  -1  10   1       71.65       68.25      5.54 o 
   0  10   1      145.02      140.14      8.82 o 
   1  10   1      805.75      775.60     18.63 o 
   2  10   1     1084.05     1009.74     20.67 o 
   3  10   1      162.67      172.33      9.00 o 
   4  10   1       70.97       64.08      6.17 o 
   5  10   1      160.91      164.61      9.20 o 
   6  10   1      167.75      172.68      9.99 o 
   7  10   1       27.62       30.33      5.92 o 
   8  10   1       24.71       25.10      5.97 o 
   9  10   1       10.29       16.60      5.52 o 
  -4  11   1        8.17        5.20      5.21 o 
  -3  11   1       79.93       79.88      9.14 o 
  -2  11   1      125.22      118.53     13.12 o 
  -1  11   1        0.67        1.79      5.56 o 
   0  11   1       20.03       26.53      5.46 o 
   1  11   1       92.91       90.72      7.84 o 
   2  11   1      743.01      720.54     18.81 o 
   3  11   1      327.07      328.16     12.82 o 
   4  11   1        4.09        3.43      5.03 o 
   5  11   1       20.96       23.97      5.07 o 
   6  11   1       25.35       29.67      5.81 o 
   7  11   1       57.54       61.85      7.78 o 
   8  11   1        0.54        3.22      4.11 o 
   9  11   1        5.07        8.70      5.30 o 
  -2  12   1       29.69       21.55      9.71 o 
  -1  12   1       38.55       32.67     10.34 o 
   0  12   1       23.81       29.88      6.04 o 
   1  12   1       26.91       21.53      6.16 o 
   2  12   1      235.74      246.86     12.04 o 
   3  12   1      190.55      175.69     10.48 o 
   4  12   1       21.84       24.89      7.97 o 
   5  12   1        2.35        0.24      5.22 o 
   6  12   1       57.60       51.13     11.36 o 
   7  12   1      123.67      125.80     10.31 o 
   8  12   1       27.86       38.66      7.37 o 
  -1  13   1       59.97       58.86     12.42 o 
   0  13   1       53.75       61.51     12.52 o 
   1  13   1       65.95       66.70      8.19 o 
   2  13   1       14.87       10.95      5.06 o 
   3  13   1       78.84       73.84     12.23 o 
   4  13   1      112.96      135.98     15.46 o 
   5  13   1        1.13        6.33      6.33 o 
   6  13   1       59.77       62.38     12.71 o 
   7  13   1        6.77       -1.69      6.67 o 
   1  14   1       66.21       74.73      9.26 o 
   2  14   1       58.94       61.87      8.70 o 
   3  14   1       20.92       31.84      9.52 o 
   4  14   1        6.50        7.59      7.35 o 
   5  14   1       55.82       62.43     13.00 o 
  -6 -13   2      129.59      130.57     16.72 o 
  -5 -13   2        0.07       -0.39      5.27 o 
  -4 -13   2        3.68        7.63      6.52 o 
  -3 -13   2       88.90       94.52     13.29 o 
  -2 -13   2       33.57       38.50      7.12 o 
  -1 -13   2       71.08       68.92      8.56 o 
   0 -13   2       35.37       60.55     12.66 o 
  -7 -12   2       10.27       16.94      5.69 o 
  -6 -12   2      101.03       95.22      9.27 o 
  -5 -12   2      283.96      264.71     19.28 o 
  -4 -12   2       31.60       34.41      9.37 o 
  -3 -12   2        7.06        7.09      4.25 o 
  -2 -12   2       62.24       62.83      7.62 o 
  -1 -12   2      102.07      105.64      9.26 o 
   0 -12   2       34.54       32.62     10.10 o 
   1 -12   2        2.31        6.23      7.88 o 
   2 -12   2       84.75      107.28     15.90 o 
  -8 -11   2        7.06       11.32      5.24 o 
  -7 -11   2       11.16       13.51      5.21 o 
  -6 -11   2      125.79      137.88      9.98 o 
  -5 -11   2      264.33      271.05     12.62 o 
  -4 -11   2      533.05      510.29     24.11 o 
  -3 -11   2       22.11       27.24      5.17 o 
  -2 -11   2        2.40        3.54      3.70 o 
  -1 -11   2       28.35       27.35      5.57 o 
   0 -11   2      110.67      120.43      9.05 o 
   1 -11   2      108.50      121.58     14.74 o 
   2 -11   2       29.09       53.88     11.98 o 
   3 -11   2        7.33       10.10      7.68 o 
  -9 -10   2       27.48       25.35      6.55 o 
  -8 -10   2       43.81       44.11      7.19 o 
  -7 -10   2       45.06       44.73      6.97 o 
  -6 -10   2        1.90        3.66      3.80 o 
  -5 -10   2        9.03        7.65      4.18 o 
  -4 -10   2      183.47      198.03      9.99 o 
  -3 -10   2       52.32       60.56      6.36 o 
  -2 -10   2        0.90       -0.33      3.03 o 
  -1 -10   2        3.27        1.17      3.12 o 
   0 -10   2       51.50       58.17      6.71 o 
   1 -10   2      386.66      375.18     21.46 o 
   2 -10   2      118.04      117.33     14.26 o 
   3 -10   2       45.05       55.86     11.50 o 
   4 -10   2       26.08       32.71      6.93 o 
  -9  -9   2        0.80        2.24      4.73 o 
  -8  -9   2       41.47       47.42      7.23 o 
  -7  -9   2      109.86      107.74      8.83 o 
  -6  -9   2      197.79      194.77     10.54 o 
  -5  -9   2      297.82      293.40     15.20 o 
  -4  -9   2     1109.28     1078.91     21.49 o 
  -3  -9   2       24.03       27.66      3.66 o 
  -2  -9   2      336.96      339.26      9.36 o 
  -1  -9   2      316.85      346.99     12.37 o 
   0  -9   2        0.31        1.41      3.17 o 
   1  -9   2        1.95        1.82      2.50 o 
   2  -9   2      317.28      283.54     12.12 o 
   3  -9   2       27.19       27.85      5.79 o 
   4  -9   2      119.93      112.63      9.88 o 
   5  -9   2        8.47       16.34      6.12 o 
  -9  -8   2        0.78        2.42      7.10 o 
  -8  -8   2        7.12        3.17      4.06 o 
  -7  -8   2      113.46      124.11      8.93 o 
  -6  -8   2      333.48      320.52     12.69 o 
  -5  -8   2      487.80      471.11     14.32 o 
  -4  -8   2      195.04      189.25      6.79 o 
  -3  -8   2       13.13       14.52      2.89 o 
  -2  -8   2       26.67       30.89      3.57 o 
  -1  -8   2       41.71       35.10      5.60 o 
   0  -8   2       14.45       20.03      3.10 o 
   1  -8   2      159.08      158.30      6.62 o 
   2  -8   2       36.88       35.77      5.22 o 
   3  -8   2       13.71       18.64      4.82 o 
   4  -8   2       52.14       65.72      7.76 o 
   5  -8   2       76.12       79.71      8.89 o 
   6  -8   2        0.71       -1.70      4.42 o 
 -10  -7   2       26.66       42.86     11.79 o 
  -9  -7   2       68.33       76.30     12.76 o 
  -8  -7   2        9.87        9.10      3.98 o 
  -7  -7   2       16.47       15.97      4.28 o 
  -6  -7   2      114.28       95.12      7.31 o 
  -5  -7   2       34.94       22.96      4.45 o 
  -4  -7   2      268.14      252.17      7.57 o 
  -3  -7   2      110.63       84.76      4.60 o 
  -2  -7   2       71.68       79.04      4.46 o 
  -1  -7   2       54.56       51.35      2.98 o 
   0  -7   2     1121.66     1086.85     10.34 o 
   1  -7   2     2474.39     2512.27     27.25 o 
   2  -7   2      461.98      439.81     13.12 o 
   3  -7   2      151.72      138.73      8.47 o 
   4  -7   2       21.03       12.50      4.37 o 
   5  -7   2      171.84      180.20     11.03 o 
   6  -7   2      113.56      118.26     10.14 o 
   7  -7   2       23.05       15.98      6.22 o 
 -10  -6   2       52.26       55.18     12.27 o 
  -9  -6   2       35.00       42.38     10.63 o 
  -8  -6   2      187.86      203.63     16.09 o 
  -7  -6   2      344.32      356.70     12.75 o 
  -6  -6   2        0.98        0.96      2.94 o 
  -5  -6   2      274.12      230.22     10.58 o 
  -4  -6   2      208.87      194.59      5.84 o 
  -3  -6   2       73.88       61.03      3.70 o 
  -2  -6   2      368.53      335.91      7.52 o 
  -1  -6   2      891.35      929.47      9.74 o 
   0  -6   2      129.08      140.59      3.69 o 
   1  -6   2      462.05      465.05      7.48 o 
   2  -6   2      522.70      548.03     10.24 o 
   3  -6   2      334.70      318.60     11.43 o 
   4  -6   2        0.27        3.79      3.23 o 
   5  -6   2       29.22       24.80      5.32 o 
   6  -6   2      192.08      184.12     10.91 o 
   7  -6   2       61.16       53.09      7.79 o 
 -10  -5   2       22.80       23.73      9.23 o 
  -9  -5   2       33.97       29.24      9.33 o 
  -8  -5   2      154.88      191.31     15.70 o 
  -7  -5   2      279.65      298.52     11.55 o 
  -6  -5   2     1002.32      946.72     20.90 o 
  -5  -5   2      704.94      621.60     20.35 o 
  -4  -5   2      509.79      512.12     10.19 o 
  -3  -5   2        8.67        8.40      1.81 o 
  -2  -5   2     3096.00     3186.54     22.46 o 
  -1  -5   2     1809.79     1891.56     14.45 o 
   0  -5   2     3320.17     3307.01     20.64 o 
   1  -5   2     1997.98     2336.79     16.03 o 
   2  -5   2       54.93       51.93      2.90 o 
   3  -5   2      221.43      196.50     14.35 o 
   4  -5   2      331.70      306.02     11.45 o 
   5  -5   2       45.16       37.70      5.62 o 
   6  -5   2      252.09      256.72     11.98 o 
   7  -5   2       66.40       82.68     13.05 o 
   8  -5   2       79.24       88.14     14.35 o 
 -10  -4   2       10.02       12.90      8.02 o 
  -9  -4   2       57.48       54.60     11.21 o 
  -8  -4   2        4.54        4.88      5.85 o 
  -7  -4   2       41.61       37.01      3.96 o 
  -6  -4   2       32.76       35.81      3.50 o 
  -5  -4   2     1045.10     1103.56     13.82 o 
  -4  -4   2     2599.98     2669.85     20.16 o 
  -3  -4   2     1029.78     1149.76      9.08 o 
  -2  -4   2      503.11      486.50      7.55 o 
  -1  -4   2      116.18      110.89      2.75 o 
   0  -4   2     2347.15     2553.96     13.44 o 
   1  -4   2      224.67      248.62      4.74 o 
   2  -4   2     1008.60     1167.08     10.59 o 
   3  -4   2      157.82      128.87      3.83 o 
   4  -4   2      170.29      170.81      6.22 o 
   5  -4   2      424.60      399.28     13.82 o 
   6  -4   2       39.17       47.70      6.20 o 
   7  -4   2        1.25        0.72      5.61 o 
   8  -4   2        4.15       11.21      7.25 o 
 -10  -3   2        5.70        8.07      7.49 o 
  -9  -3   2       41.60       39.09      9.47 o 
  -8  -3   2      281.08      252.16     11.33 o 
  -7  -3   2       28.06       29.18      4.77 o 
  -6  -3   2       23.86       25.20      3.21 o 
  -5  -3   2     1564.12     1590.63     22.59 o 
  -4  -3   2     1873.00     2048.48     17.33 o 
  -3  -3   2      121.76      126.92      3.78 o 
  -2  -3   2        0.99        4.59      1.28 o 
  -1  -3   2     4393.13     4601.73     24.56 o 
   0  -3   2      167.81      229.35      3.43 o 
   1  -3   2     2421.01     2429.68     18.20 o 
   2  -3   2       16.74       11.30      1.36 o 
   3  -3   2       22.58       20.39      1.67 o 
   4  -3   2       39.02       42.10      3.52 o 
   5  -3   2       50.01       66.63      4.60 o 
   6  -3   2       74.07       77.15      5.27 o 
   7  -3   2        2.25        1.11      5.22 o 
   8  -3   2        0.26       -0.92      4.64 o 
   9  -3   2       31.01       47.21     11.40 o 
 -10  -2   2        2.47        5.27      4.78 o 
  -9  -2   2       10.32       12.56      4.73 o 
  -8  -2   2      370.90      378.11     13.79 o 
  -7  -2   2      165.11      154.52      8.31 o 
  -6  -2   2       57.51       64.66      4.20 o 
  -5  -2   2       66.90       67.86      2.84 o 
  -4  -2   2      412.84      426.83      8.12 o 
  -3  -2   2      651.22      575.10      8.53 o 
  -2  -2   2      222.74      195.00      3.12 o 
  -1  -2   2     2167.93     2218.72     15.01 o 
   0  -2   2     2021.18     2066.85     10.04 o 
   1  -2   2        4.67        3.30      0.95 o 
   2  -2   2       21.47       23.95      1.59 o 
   3  -2   2     3359.76     3632.32     24.21 o 
   4  -2   2     2070.97     2172.03     19.73 o 
   5  -2   2      398.31      393.90      9.13 o 
   6  -2   2      129.28      111.30      5.89 o 
   7  -2   2       22.50       17.70      4.39 o 
   8  -2   2        0.37        3.53      5.65 o 
   9  -2   2       19.35       17.98      8.46 o 
 -10  -1   2        1.61       -2.05      4.50 o 
  -9  -1   2        0.36        5.40      4.09 o 
  -8  -1   2       26.37       30.97      5.49 o 
  -7  -1   2        2.61        3.65      3.06 o 
  -6  -1   2      121.87      125.01      7.09 o 
  -5  -1   2     1142.29     1086.84     10.47 o 
  -4  -1   2      489.25      459.31      6.16 o 
  -3  -1   2      321.52      260.45      5.24 o 
  -2  -1   2      284.63      265.70      4.50 o 
  -1  -1   2      290.33      297.33      4.22 o 
   0  -1   2      781.86      779.71      9.83 o 
   1  -1   2      370.44      429.36      4.46 o 
   2  -1   2       17.91       18.79      1.83 o 
   3  -1   2     1625.64     1684.61     14.89 o 
   4  -1   2       65.64       65.31      3.71 o 
   5  -1   2       98.49      102.27      4.94 o 
   6  -1   2       40.02       47.97      4.05 o 
   7  -1   2       94.25      107.64      7.65 o 
   8  -1   2      230.78      243.36     11.64 o 
   9  -1   2       47.60       49.00     10.63 o 
  -9   0   2       71.41       68.33     11.02 o 
  -8   0   2      248.05      245.50     11.35 o 
  -7   0   2       29.12       28.47      4.81 o 
  -6   0   2       36.20       34.78      4.58 o 
  -5   0   2      743.31      659.35     10.21 o 
  -4   0   2      982.36      974.45     11.26 o 
  -3   0   2      566.93      570.77      7.18 o 
  -2   0   2      865.21      836.04      9.71 o 
  -1   0   2     1171.94     1299.74     16.09 o 
   0   0   2     4027.65     4823.04     29.74 o 
   1   0   2     2322.57     2710.21     17.97 o 
   2   0   2     1855.34     1900.01     10.76 o 
   3   0   2     1726.97     2079.25     12.37 o 
   4   0   2     3044.47     2904.65     32.36 o 
   5   0   2       54.51       45.84      3.42 o 
   6   0   2        4.41        5.31      3.11 o 
   7   0   2       82.79       80.95      6.90 o 
   8   0   2      169.64      173.36      9.91 o 
   9   0   2      113.77      124.62      9.70 o 
  10   0   2      164.92      193.87     18.12 o 
  -9   1   2        0.64        4.30      5.99 o 
  -8   1   2      116.79      116.99     12.76 o 
  -7   1   2       22.47       21.58      4.46 o 
  -6   1   2      521.19      488.76     13.39 o 
  -5   1   2      612.42      628.57     18.49 o 
  -4   1   2     2676.37     2857.29     21.25 o 
  -3   1   2      464.67      509.67      7.53 o 
  -2   1   2       14.21       10.38      1.62 o 
  -1   1   2       48.69       48.23      2.85 o 
   0   1   2     2196.12     2375.37     12.82 o 
   1   1   2     4950.93     5042.61     23.09 o 
   2   1   2    28766.22    30592.47     94.80 o 
   3   1   2     4936.56     4899.56     21.56 o 
   4   1   2     3356.85     3249.33     18.92 o 
   5   1   2      344.21      343.94      5.50 o 
   6   1   2      153.52      166.38      8.08 o 
   7   1   2      327.55      320.62     12.06 o 
   8   1   2       80.23       80.94      7.56 o 
   9   1   2        5.64        7.75      4.47 o 
  10   1   2       31.63       41.17      7.57 o 
  -9   2   2        9.66        4.49      6.38 o 
  -8   2   2       17.56       23.29      7.49 o 
  -7   2   2      192.65      199.09     14.64 o 
  -6   2   2      179.27      189.69     10.55 o 
  -5   2   2      113.12      115.85      5.14 o 
  -4   2   2      293.81      290.66      5.11 o 
  -3   2   2     1514.73     1523.57     11.12 o 
  -2   2   2       98.72      100.38      2.95 o 
  -1   2   2     8146.49     8379.16     50.28 o 
   0   2   2      135.23      143.89      3.89 o 
   1   2   2      447.90      490.34      6.83 o 
   2   2   2    32269.98    32906.71    114.15 o 
   3   2   2      867.48      755.41      8.92 o 
   4   2   2      431.01      438.92      9.33 o 
   5   2   2       49.23       61.63      2.69 o 
   6   2   2        3.12        3.06      2.88 o 
   7   2   2     1081.53     1026.83     20.62 o 
   8   2   2      132.03      126.73      8.51 o 
   9   2   2        9.84       14.25      4.85 o 
  10   2   2        1.13       -0.38      4.08 o 
  -9   3   2       73.99       59.29     12.08 o 
  -8   3   2       21.03       21.94      7.54 o 
  -7   3   2      657.43      661.54     27.01 o 
  -6   3   2      673.03      629.60     16.13 o 
  -5   3   2      856.61      788.44     18.03 o 
  -4   3   2     1314.47     1266.76     20.02 o 
  -3   3   2      333.76      288.97      4.92 o 
  -2   3   2      404.09      448.30      5.81 o 
  -1   3   2     3016.02     3172.83     23.64 o 
   0   3   2     2103.85     2172.67     13.88 o 
   1   3   2       25.57       29.29      1.80 o 
   2   3   2      421.62      385.91      8.16 o 
   3   3   2    12904.87    14762.60     70.07 o 
   4   3   2      388.78      416.93      7.62 o 
   5   3   2        5.68       16.46      2.40 o 
   6   3   2       56.85       46.35      3.68 o 
   7   3   2      140.85      118.91      7.82 o 
   8   3   2      224.27      224.34     11.03 o 
   9   3   2       15.47       23.54      5.69 o 
  10   3   2        5.79       10.19      5.02 o 
  -8   4   2        1.16        1.55      6.19 o 
  -7   4   2       26.45       31.36      8.36 o 
  -6   4   2      582.96      550.57     24.40 o 
  -5   4   2       56.69       61.41      6.01 o 
  -4   4   2      584.54      610.31     14.84 o 
  -3   4   2      350.08      374.45      6.34 o 
  -2   4   2       53.12       55.34      3.75 o 
  -1   4   2      375.49      392.67      8.27 o 
   0   4   2     2127.66     2134.10     31.53 o 
   1   4   2      901.16      906.41      9.11 o 
   2   4   2      259.44      287.36      5.37 o 
   3   4   2        3.14        2.74      1.06 o 
   4   4   2      437.44      410.42      7.87 o 
   5   4   2       87.44       88.80      4.40 o 
   6   4   2      179.45      164.96      6.12 o 
   7   4   2      147.36      127.16      8.02 o 
   8   4   2      176.26      177.39      9.81 o 
   9   4   2       32.01       38.31      6.36 o 
  10   4   2        0.31        0.89      4.12 o 
  -8   5   2       50.40       55.43     11.94 o 
  -7   5   2      117.32      121.34     14.30 o 
  -6   5   2        0.21        0.48      3.36 o 
  -5   5   2       28.36       34.10      5.36 o 
  -4   5   2       11.97        5.98      3.20 o 
  -3   5   2      583.12      655.63     10.63 o 
  -2   5   2       49.09       60.12      5.15 o 
  -1   5   2     4921.03     5542.57     61.66 o 
   0   5   2     8478.27     9810.96     56.82 o 
   1   5   2     2826.13     3042.90     19.59 o 
   2   5   2     1838.41     1853.40     16.74 o 
   3   5   2      350.80      394.46      6.84 o 
   4   5   2      225.61      234.76      4.53 o 
   5   5   2       16.95       16.08      2.65 o 
   6   5   2        4.68        0.97      2.08 o 
   7   5   2      430.39      404.78     10.90 o 
   8   5   2       15.20       14.87      4.66 o 
   9   5   2       68.65       66.42      7.60 o 
  10   5   2       24.27       25.56      9.62 o 
  -7   6   2      127.42      125.25     15.90 o 
  -6   6   2      397.77      422.12     16.01 o 
  -5   6   2        7.67        6.58      3.87 o 
  -4   6   2        1.11        1.44      3.01 o 
  -3   6   2       23.32       21.55      4.34 o 
  -2   6   2      913.10      876.99     15.45 o 
  -1   6   2       30.78       17.90      3.13 o 
   0   6   2      817.60     1057.82     16.54 o 
   1   6   2       75.47       76.97      3.43 o 
   2   6   2      175.84      159.65      4.95 o 
   3   6   2     1493.66     1519.62     15.04 o 
   4   6   2     1137.92     1157.30     12.73 o 
   5   6   2        0.02        2.07      1.98 o 
   6   6   2        5.18        6.13      2.53 o 
   7   6   2       51.15       58.39      4.69 o 
   8   6   2      302.32      312.33     12.69 o 
   9   6   2       26.70       27.98      8.79 o 
  10   6   2        1.20        1.93      7.15 o 
  -7   7   2        6.48        6.92      5.08 o 
  -6   7   2      180.31      182.13     11.43 o 
  -5   7   2       79.90       93.24      8.54 o 
  -4   7   2        0.84       -0.60      2.88 o 
  -3   7   2        1.68       -0.05      2.95 o 
  -2   7   2        2.00        6.96      2.86 o 
  -1   7   2     1024.23      841.90     39.04 o 
   0   7   2      639.13      659.29     14.05 o 
   1   7   2        3.06        4.75      1.71 o 
   2   7   2      358.78      414.12      8.14 o 
   3   7   2      161.37      140.84      5.15 o 
   4   7   2      588.71      588.76      9.81 o 
   5   7   2      666.52      647.72     21.70 o 
   6   7   2      260.66      264.96      8.33 o 
   7   7   2      183.91      153.59      8.74 o 
   8   7   2      144.54      121.02      8.48 o 
   9   7   2       83.39       62.24     11.16 o 
  10   7   2       12.92       10.63      7.68 o 
  -6   8   2        0.84       -2.85      3.75 o 
  -5   8   2       28.15       31.02      6.54 o 
  -4   8   2      267.63      272.15     12.72 o 
  -3   8   2      554.87      507.33     15.99 o 
  -2   8   2      468.77      447.18     20.39 o 
  -1   8   2      311.25      327.34     11.15 o 
   0   8   2      312.50      320.74     10.77 o 
   1   8   2     1009.11      980.54     31.39 o 
   2   8   2       59.56       58.01      3.87 o 
   3   8   2       68.21       79.25      4.43 o 
   4   8   2     1291.41     1310.70     16.01 o 
   5   8   2      633.14      580.01     14.89 o 
   6   8   2      523.27      514.62     14.98 o 
   7   8   2       62.32       69.08      6.93 o 
   8   8   2        1.21       -2.06      3.20 o 
   9   8   2       20.23       22.37      8.31 o 
  10   8   2       45.28       52.48     11.69 o 
  -5   9   2       51.86       40.51      7.29 o 
  -4   9   2      147.27      138.58     10.63 o 
  -3   9   2      472.63      430.84     15.60 o 
  -2   9   2      431.36      372.94     18.27 o 
  -1   9   2       71.96       49.04      6.02 o 
   0   9   2       50.43       42.24      5.33 o 
   1   9   2      251.38      260.65     10.47 o 
   2   9   2        1.35        0.10      2.72 o 
   3   9   2      173.87      176.20      6.50 o 
   4   9   2        9.10        8.95      3.62 o 
   5   9   2       47.22       44.26      5.69 o 
   6   9   2      221.17      214.00     10.32 o 
   7   9   2       91.65       91.08      7.92 o 
   8   9   2        3.64        3.78      4.13 o 
   9   9   2        1.13        0.43      5.90 o 
  10   9   2        0.08       -0.97      6.62 o 
  -5  10   2       35.57       64.30      9.28 o 
  -4  10   2       97.41       95.64      9.70 o 
  -3  10   2       93.49       84.56     15.32 o 
  -2  10   2      448.99      427.51     15.68 o 
  -1  10   2        2.04        1.51      3.31 o 
   0  10   2       10.84       12.88      3.98 o 
   1  10   2        3.96        1.87      3.30 o 
   2  10   2      789.39      803.07     28.03 o 
   3  10   2      361.60      337.36     17.08 o 
   4  10   2      234.02      218.08     11.26 o 
   5  10   2      151.70      135.69      8.43 o 
   6  10   2       96.22      103.88      8.22 o 
   7  10   2      192.72      182.85     10.64 o 
   8  10   2       96.22      100.14      9.29 o 
   9  10   2        0.16        0.27      4.58 o 
  -4  11   2       24.58       22.79      6.58 o 
  -3  11   2       13.10       11.71      5.36 o 
  -2  11   2       33.22       38.16      7.04 o 
  -1  11   2       46.87       51.94      6.92 o 
   0  11   2        8.75        2.09      3.34 o 
   1  11   2       57.84       66.72      7.11 o 
   2  11   2      106.68       94.66      8.03 o 
   3  11   2     1085.65     1078.80     22.45 o 
   4  11   2      557.19      532.56     23.87 o 
   5  11   2       25.31       27.21      8.75 o 
   6  11   2       41.99       41.09      6.38 o 
   7  11   2       38.63       36.70      6.62 o 
   8  11   2       70.26       82.49      9.02 o 
   9  11   2       62.62       76.64      9.29 o 
  -2  12   2        9.15       11.65      8.55 o 
  -1  12   2       23.49       21.89      9.04 o 
   0  12   2      125.13      129.33      9.64 o 
   1  12   2       19.06       20.57      5.38 o 
   2  12   2       86.53       79.34      7.78 o 
   3  12   2      175.43      173.24     10.36 o 
   4  12   2       73.89       68.86     11.21 o 
   5  12   2       21.86       21.31      8.46 o 
   6  12   2        0.48        4.11      6.52 o 
   7  12   2        0.80        6.61      4.66 o 
   8  12   2       20.15       15.97      5.94 o 
  -1  13   2        3.05        4.01      7.49 o 
   0  13   2        5.72        5.51      7.39 o 
   1  13   2       55.18       58.40      7.89 o 
   2  13   2      130.65      122.32      9.88 o 
   3  13   2      152.90      157.80     10.71 o 
   4  13   2       10.58       10.82      6.57 o 
   5  13   2        0.06       -1.84      5.17 o 
   6  13   2        1.67       -0.10      7.39 o 
   7  13   2       26.80       27.98     10.10 o 
   1  14   2        0.63       -1.71      4.58 o 
   2  14   2        0.16       -2.20      4.33 o 
   3  14   2       47.57       40.93     10.39 o 
   4  14   2        9.71        9.13      7.44 o 
   5  14   2       11.96       11.89      8.21 o 
  -6 -13   3       23.17       24.50     10.00 o 
  -5 -13   3       76.57       78.09     13.34 o 
  -4 -13   3       93.21       89.40     13.77 o 
  -3 -13   3       54.44       69.97     12.32 o 
  -2 -13   3        1.13        1.50      4.24 o 
  -1 -13   3       54.12       66.41      8.46 o 
   0 -13   3      165.07      211.41     19.96 o 
  -7 -12   3        7.08       13.86      5.42 o 
  -6 -12   3       20.05       19.47      5.70 o 
  -5 -12   3        0.16        0.19      5.22 o 
  -4 -12   3      277.07      300.42     20.39 o 
  -3 -12   3       98.76       96.16      8.90 o 
  -2 -12   3      198.95      195.97     11.51 o 
  -1 -12   3       85.73       84.80      8.67 o 
   0 -12   3        0.45        2.42      7.49 o 
   1 -12   3      138.36      126.99     16.09 o 
   2 -12   3       37.84       30.97     11.11 o 
  -8 -11   3        4.59        5.43      5.23 o 
  -7 -11   3       23.67       30.42      6.63 o 
  -6 -11   3        2.96        6.00      4.41 o 
  -5 -11   3      230.07      225.64     11.80 o 
  -4 -11   3        7.48       12.90      6.28 o 
  -3 -11   3      236.15      220.54     16.24 o 
  -2 -11   3       94.04       83.59      7.91 o 
  -1 -11   3       44.21       56.44      7.06 o 
   0 -11   3      106.80      115.55      9.11 o 
   1 -11   3       21.29       17.54      8.36 o 
   2 -11   3        2.31       -0.34      7.25 o 
   3 -11   3       26.87       30.73      9.91 o 
  -8 -10   3       20.71       25.84      6.22 o 
  -7 -10   3       26.49       34.88      6.54 o 
  -6 -10   3       70.43       77.30      8.06 o 
  -5 -10   3      251.78      235.74     11.63 o 
  -4 -10   3      300.89      293.80     12.24 o 
  -3 -10   3      452.91      459.74     11.93 o 
  -2 -10   3      285.22      282.61     11.85 o 
  -1 -10   3       38.74       56.41      6.54 o 
   0 -10   3       90.89       92.49      7.90 o 
   1 -10   3       53.39       42.91      9.95 o 
   2 -10   3       18.39       18.27      8.65 o 
   3 -10   3       15.17       21.46      8.41 o 
   4 -10   3       38.52       46.68     11.55 o 
  -9  -9   3       25.69       35.57      7.13 o 
  -8  -9   3       89.48       98.86      9.55 o 
  -7  -9   3        7.18        9.78      4.62 o 
  -6  -9   3       24.83       31.86      5.71 o 
  -5  -9   3       50.84       66.48      6.98 o 
  -4  -9   3       55.03       57.26      6.35 o 
  -3  -9   3      189.22      190.10      7.49 o 
  -2  -9   3      733.97      726.34     14.02 o 
  -1  -9   3      124.72      103.42      7.47 o 
   0  -9   3      457.47      487.41     14.86 o 
   1  -9   3     1053.46     1030.72     21.61 o 
   2  -9   3      460.08      404.32     21.75 o 
   3  -9   3       25.51       27.38      5.76 o 
   4  -9   3        2.26        0.70      4.02 o 
   5  -9   3       64.01       74.67      9.02 o 
  -9  -8   3        7.60       21.84      8.36 o 
  -8  -8   3      189.41      205.97     11.43 o 
  -7  -8   3      106.43      111.45      8.73 o 
  -6  -8   3        9.03        7.81      3.95 o 
  -5  -8   3        4.62        9.48      3.87 o 
  -4  -8   3        3.08        2.79      2.38 o 
  -3  -8   3     1060.68     1108.86     16.18 o 
  -2  -8   3      240.70      232.70      7.68 o 
  -1  -8   3      103.25      103.02      4.54 o 
   0  -8   3        3.32        8.11      3.49 o 
   1  -8   3      385.91      403.73     10.04 o 
   2  -8   3     1306.17     1252.72     35.28 o 
   3  -8   3      272.09      303.28     12.64 o 
   4  -8   3        5.05        8.17      4.55 o 
   5  -8   3       31.38       30.88      6.53 o 
   6  -8   3       37.46       44.27      7.58 o 
 -10  -7   3       17.86       21.84      9.81 o 
  -9  -7   3      137.85      135.88     15.95 o 
  -8  -7   3        0.23       -0.62      3.36 o 
  -7  -7   3      160.78      163.21      9.47 o 
  -6  -7   3      676.71      643.70     20.80 o 
  -5  -7   3      124.56      113.62      7.43 o 
  -4  -7   3       48.75       42.89      3.68 o 
  -3  -7   3      156.95      138.30      5.75 o 
  -2  -7   3     1857.94     2000.27     20.66 o 
  -1  -7   3     1607.05     1646.14     23.61 o 
   0  -7   3     1237.58     1251.73     22.06 o 
   1  -7   3        1.56        7.20      2.45 o 
   2  -7   3       59.11       68.79      6.20 o 
   3  -7   3        8.76       11.49      4.12 o 
   4  -7   3      112.82      123.52      9.02 o 
   5  -7   3        9.16        4.46      3.99 o 
   6  -7   3       17.34       25.67      6.29 o 
 -10  -6   3       46.53       68.38     13.39 o 
  -9  -6   3      231.70      262.88     19.52 o 
  -8  -6   3      157.44      165.93      9.93 o 
  -7  -6   3        3.26        3.21      3.34 o 
  -6  -6   3        0.77        0.48      2.85 o 
  -5  -6   3        1.73        2.17      2.60 o 
  -4  -6   3      222.64      245.78      6.78 o 
  -3  -6   3        0.09        1.37      1.75 o 
  -2  -6   3      118.05      135.19      5.24 o 
  -1  -6   3     1009.13     1031.78     10.31 o 
   0  -6   3      978.14     1087.20     10.11 o 
   1  -6   3      194.25      196.97      5.28 o 
   2  -6   3       31.74       34.97      2.83 o 
   3  -6   3       24.13       16.87      4.04 o 
   4  -6   3       60.00       60.52      6.41 o 
   5  -6   3      115.36      130.13      9.31 o 
   6  -6   3        1.94       -0.40      3.71 o 
   7  -6   3        1.56        5.12      4.43 o 
 -10  -5   3       23.31       37.79     10.82 o 
  -9  -5   3       59.04       67.51     11.74 o 
  -8  -5   3      244.75      232.96     17.01 o 
  -7  -5   3       71.33       72.02      6.85 o 
  -6  -5   3        0.26       -0.72      3.31 o 
  -5  -5   3      629.93      662.05     15.12 o 
  -4  -5   3      262.77      273.61      8.74 o 
  -3  -5   3      696.27      715.05     10.61 o 
  -2  -5   3      190.86      217.52      5.98 o 
  -1  -5   3      203.30      235.05      7.81 o 
   0  -5   3     1498.84     1586.00     11.52 o 
   1  -5   3     1729.12     1824.47     14.56 o 
   2  -5   3      330.41      321.29      6.33 o 
   3  -5   3       11.41       17.66      2.79 o 
   4  -5   3      121.28      129.67      7.87 o 
   5  -5   3     1020.34     1002.10     21.87 o 
   6  -5   3       54.82       66.89      7.47 o 
   7  -5   3       51.41       61.61     11.98 o 
   8  -5   3        2.74        7.30      8.55 o 
 -10  -4   3       20.51       12.42      8.12 o 
  -9  -4   3       26.78       41.51     10.10 o 
  -8  -4   3       51.74       46.87      9.42 o 
  -7  -4   3      210.91      216.09      9.60 o 
  -6  -4   3      107.16      108.90      5.43 o 
  -5  -4   3      131.37      125.34      5.16 o 
  -4  -4   3     1976.25     1933.99     24.46 o 
  -3  -4   3     1213.13     1065.71     12.04 o 
  -2  -4   3      407.71      341.87      6.77 o 
  -1  -4   3     1877.83     1973.08     12.58 o 
   0  -4   3      173.72      166.05      3.48 o 
   1  -4   3     1963.93     2059.98     14.57 o 
   2  -4   3      687.47      663.07      8.33 o 
   3  -4   3       43.97       37.60      3.38 o 
   4  -4   3      639.42      657.62     14.17 o 
   5  -4   3        7.40        4.89      3.47 o 
   6  -4   3      228.44      221.62     11.05 o 
   7  -4   3       71.44       71.71     11.55 o 
   8  -4   3       14.34       17.44      9.62 o 
 -10  -3   3       17.31       25.71      9.91 o 
  -9  -3   3        0.99       -2.71      5.80 o 
  -8  -3   3      518.85      554.70     24.31 o 
  -7  -3   3       38.55       44.17      5.32 o 
  -6  -3   3       38.15       38.10      3.55 o 
  -5  -3   3      367.79      386.25      8.31 o 
  -4  -3   3       45.89       52.89      3.23 o 
  -3  -3   3      149.05      126.84      3.75 o 
  -2  -3   3     2184.20     2160.20     16.48 o 
  -1  -3   3      506.44      505.42      8.02 o 
   0  -3   3      232.85      256.28      4.37 o 
   1  -3   3       12.75       19.62      1.72 o 
   2  -3   3     4867.48     5271.85     31.37 o 
   3  -3   3      437.76      445.26      6.66 o 
   4  -3   3      483.03      501.70     10.03 o 
   5  -3   3      177.08      194.03      7.06 o 
   6  -3   3        1.76        4.16      2.64 o 
   7  -3   3       85.78       96.50     12.71 o 
   8  -3   3       39.36       45.23     11.07 o 
   9  -3   3       43.74       47.07     11.40 o 
 -10  -2   3       25.71       43.93     11.55 o 
  -9  -2   3      175.92      202.44     11.44 o 
  -8  -2   3       90.31       95.48      7.84 o 
  -7  -2   3        4.47        4.93      3.30 o 
  -6  -2   3      114.39       98.89      5.00 o 
  -5  -2   3      785.80      736.67      8.84 o 
  -4  -2   3     3100.52     3147.26     22.30 o 
  -3  -2   3      140.22      127.48      3.87 o 
  -2  -2   3     1174.52     1331.11      9.21 o 
  -1  -2   3     4797.99     5045.86     29.86 o 
   0  -2   3     1097.73     1139.67      7.62 o 
   1  -2   3      735.35      787.59      7.52 o 
   2  -2   3       87.91       97.48      3.32 o 
   3  -2   3     1166.12     1216.70     13.71 o 
   4  -2   3     1112.91     1131.64     14.39 o 
   5  -2   3      593.56      570.43     11.18 o 
   6  -2   3       97.38       91.88      5.50 o 
   7  -2   3        0.16        0.07      2.91 o 
   8  -2   3      192.37      177.01     15.75 o 
   9  -2   3       17.26       21.41      8.60 o 
 -10  -1   3       18.58       20.83      8.02 o 
  -9  -1   3       84.58       91.63      8.45 o 
  -8  -1   3      315.00      342.21     13.27 o 
  -7  -1   3      191.87      190.80      9.39 o 
  -6  -1   3       21.71       16.04      3.73 o 
  -5  -1   3       12.67       12.90      1.78 o 
  -4  -1   3     3920.41     4428.44     24.61 o 
  -3  -1   3      302.34      277.33      5.63 o 
  -2  -1   3      298.71      307.72      9.04 o 
  -1  -1   3    10185.41    11206.14     45.36 o 
   0  -1   3       97.73      120.79      2.37 o 
   1  -1   3       19.02       15.94      1.61 o 
   2  -1   3        4.15        9.41      1.61 o 
   3  -1   3      955.68     1054.87     11.10 o 
   4  -1   3       97.63       87.13      4.29 o 
   5  -1   3        8.16        6.66      2.34 o 
   6  -1   3      328.78      326.52      8.91 o 
   7  -1   3       33.19       37.00      5.57 o 
   8  -1   3        8.70       14.58      4.66 o 
   9  -1   3       28.42       16.82      7.78 o 
  -9   0   3       56.33       46.49     10.05 o 
  -8   0   3       38.33       39.36      6.00 o 
  -7   0   3       70.05       61.87      6.23 o 
  -6   0   3        1.42        2.00      2.65 o 
  -5   0   3       60.16       55.30      3.65 o 
  -4   0   3      132.05      121.72      4.34 o 
  -3   0   3     3857.14     3631.45     27.83 o 
  -2   0   3       85.06       66.64      4.74 o 
  -1   0   3     1248.97     1429.24     18.80 o 
   0   0   3        2.47        7.68      1.35 o 
   1   0   3      338.98      355.42      5.22 o 
   2   0   3     4173.30     4271.24     19.53 o 
   3   0   3     6536.66     6959.56     31.14 o 
   4   0   3       72.46       59.27      2.53 o 
   5   0   3        0.74        1.98      1.76 o 
   6   0   3      102.75       94.93      6.64 o 
   7   0   3      284.30      265.17     11.26 o 
   8   0   3      363.01      358.09     13.94 o 
   9   0   3        0.94        3.18      4.39 o 
  -9   1   3       35.82       45.81     10.20 o 
  -8   1   3       50.34       51.95      9.52 o 
  -7   1   3        1.75        2.82      3.10 o 
  -6   1   3      281.46      283.34     10.32 o 
  -5   1   3      126.03      108.99      4.86 o 
  -4   1   3        0.61        0.73      1.41 o 
  -3   1   3      821.15      903.69     12.27 o 
  -2   1   3       99.19      151.44      6.14 o 
  -1   1   3    14978.77    16144.71    105.88 o 
   0   1   3     2002.18     2253.30     13.49 o 
   1   1   3     1195.27     1232.30     11.36 o 
   2   1   3       17.16       18.06      2.50 o 
   3   1   3     3843.49     4256.07     24.08 o 
   4   1   3     1152.96     1144.83      9.90 o 
   5   1   3       40.46       37.63      2.26 o 
   6   1   3      122.66      115.07      7.22 o 
   7   1   3      261.68      237.08     10.47 o 
   8   1   3       65.50       60.08      6.88 o 
   9   1   3       94.82       82.78      8.63 o 
  10   1   3        6.01       10.41      5.44 o 
  -9   2   3       73.88       81.28     12.71 o 
  -8   2   3       33.77       38.75      9.13 o 
  -7   2   3        2.31       -0.24      3.91 o 
  -6   2   3       48.24       52.15      4.34 o 
  -5   2   3     2080.90     2072.74     30.74 o 
  -4   2   3      511.75      538.01      7.38 o 
  -3   2   3      498.49      526.48      7.38 o 
  -2   2   3      438.76      458.21      6.29 o 
  -1   2   3        7.34        7.73      2.17 o 
   0   2   3      396.48      448.86      6.60 o 
   1   2   3     7129.62     7750.99     83.02 o 
   2   2   3     1084.14     1147.75     10.62 o 
   3   2   3      715.81      803.82      9.57 o 
   4   2   3      856.75      878.41      8.60 o 
   5   2   3       21.05       22.70      1.95 o 
   6   2   3      151.77      151.41      7.91 o 
   7   2   3       32.37       32.38      5.24 o 
   8   2   3       38.01       34.29      5.83 o 
   9   2   3       15.72       16.71      5.38 o 
  10   2   3       36.11       35.64      7.24 o 
  -9   3   3       19.99       22.66      9.47 o 
  -8   3   3       21.21       27.83      8.50 o 
  -7   3   3       23.26       23.29      6.96 o 
  -6   3   3       95.74      114.41      7.58 o 
  -5   3   3      158.95      151.19      6.05 o 
  -4   3   3     2018.59     2086.19     19.28 o 
  -3   3   3      750.23      786.39      9.14 o 
  -2   3   3     3230.56     3601.47     20.46 o 
  -1   3   3        2.27        4.22      0.82 o 
   0   3   3     1776.28     1817.63     12.56 o 
   1   3   3      102.43       64.66      5.24 o 
   2   3   3      224.47      215.95      5.95 o 
   3   3   3     1402.49     1515.94     21.15 o 
   4   3   3     1041.06     1060.60     12.64 o 
   5   3   3       30.62       18.98      2.57 o 
   6   3   3     1099.04     1009.72     13.91 o 
   7   3   3      885.56      871.54     19.17 o 
   8   3   3      113.98      105.82      8.25 o 
   9   3   3       56.25       47.20      6.88 o 
  10   3   3        9.81        9.44      5.21 o 
  -8   4   3        0.57       -5.07      5.36 o 
  -7   4   3       63.22       60.45     10.63 o 
  -6   4   3       84.42       95.63      7.63 o 
  -5   4   3       40.60       31.42      4.85 o 
  -4   4   3       55.86       44.54      5.00 o 
  -3   4   3      212.61      175.11      7.27 o 
  -2   4   3      972.59      937.66     13.73 o 
  -1   4   3     1515.97     1438.81     16.89 o 
   0   4   3        2.41        1.62      0.99 o 
   1   4   3      189.23      194.07      4.42 o 
   2   4   3      208.10      199.23      4.69 o 
   3   4   3     4959.77     5120.51     29.37 o 
   4   4   3     1275.35     1251.01     14.16 o 
   5   4   3      454.13      451.77      9.11 o 
   6   4   3      119.97      132.94     12.97 o 
   7   4   3      149.71      153.45     11.11 o 
   8   4   3       57.54       60.82      6.90 o 
   9   4   3        0.54       -0.17      3.47 o 
  10   4   3        0.51       -1.66      4.06 o 
  -8   5   3        1.44        2.61      6.38 o 
  -7   5   3       21.75       22.23      7.88 o 
  -6   5   3      245.30      235.58     11.52 o 
  -5   5   3      402.57      437.94     14.43 o 
  -4   5   3        2.64        3.08      2.95 o 
  -3   5   3       85.23       80.31      5.13 o 
  -2   5   3     1019.70      962.90     15.08 o 
  -1   5   3       81.63       72.02      5.75 o 
   0   5   3     1510.84     1466.63     17.92 o 
   1   5   3      173.45      138.85      4.02 o 
   2   5   3      100.51      117.79      4.63 o 
   3   5   3     3666.25     3778.01     23.92 o 
   4   5   3       43.98       44.23      2.56 o 
   5   5   3        1.20        3.58      2.02 o 
   6   5   3       64.75       66.69      4.56 o 
   7   5   3       84.30       79.60      5.23 o 
   8   5   3      164.72      158.24     12.03 o 
   9   5   3       82.54       74.03      8.02 o 
  10   5   3        5.05        8.03      5.27 o 
  -7   6   3       23.64       32.18      9.57 o 
  -6   6   3        0.12       -0.43      3.38 o 
  -5   6   3      222.94      224.62     11.27 o 
  -4   6   3       43.08       41.47      5.94 o 
  -3   6   3     1237.08     1226.57     31.07 o 
  -2   6   3      114.62      133.15      6.62 o 
  -1   6   3       76.40       63.79      4.90 o 
   0   6   3     1479.31     1521.70     20.07 o 
   1   6   3      385.71      319.15      6.25 o 
   2   6   3     1381.91     1332.17     13.79 o 
   3   6   3       59.31       59.22      3.45 o 
   4   6   3      107.53      111.91      4.35 o 
   5   6   3       27.82       25.61      3.22 o 
   6   6   3        5.19        6.60      2.61 o 
   7   6   3      213.09      187.55     10.83 o 
   8   6   3       88.49       82.17     13.22 o 
   9   6   3       65.15       69.50      8.96 o 
  10   6   3      128.85      132.69     15.99 o 
  -7   7   3       51.75       46.11      7.91 o 
  -6   7   3        7.94        3.42      4.16 o 
  -5   7   3       16.67       17.05      4.83 o 
  -4   7   3      200.69      199.17     10.60 o 
  -3   7   3       27.09       24.93      6.91 o 
  -2   7   3      626.21      598.61     14.15 o 
  -1   7   3       47.08       47.94      4.86 o 
   0   7   3      247.11      247.25      8.97 o 
   1   7   3      478.85      472.60      7.99 o 
   2   7   3        2.06        0.80      1.58 o 
   3   7   3      430.62      436.00      9.01 o 
   4   7   3       58.93       73.45      4.10 o 
   5   7   3       92.30       72.85     16.99 o 
   6   7   3        9.57       13.33      3.13 o 
   7   7   3       72.32       64.37      5.13 o 
   8   7   3       13.14       16.14      6.86 o 
   9   7   3        3.23        4.49      6.38 o 
  10   7   3       33.29       33.44     10.73 o 
  -6   8   3       81.29       81.29      9.55 o 
  -5   8   3        6.82        7.51      4.39 o 
  -4   8   3       80.86       86.96      8.18 o 
  -3   8   3      296.35      305.79     13.48 o 
  -2   8   3      343.12      336.80     11.46 o 
  -1   8   3      270.46      286.42     10.49 o 
   0   8   3       17.16       23.02      4.12 o 
   1   8   3       15.44       13.01      3.60 o 
   2   8   3      206.06      184.49      9.12 o 
   3   8   3        2.80        2.22      1.90 o 
   4   8   3      452.42      460.69      9.62 o 
   5   8   3       68.71       58.59      5.92 o 
   6   8   3        9.39       13.20      4.18 o 
   7   8   3      149.10      142.50      8.85 o 
   8   8   3      226.11      224.55     11.14 o 
   9   8   3        0.29        0.58      5.51 o 
  10   8   3        7.54        0.58      6.67 o 
  -5   9   3        0.88       -0.42      4.19 o 
  -4   9   3       17.60       13.81      5.23 o 
  -3   9   3       14.34       16.17      4.85 o 
  -2   9   3        5.73       15.99      6.52 o 
  -1   9   3      131.13      143.51      8.34 o 
   0   9   3      126.18      145.89      8.45 o 
   1   9   3      136.42      139.87      8.03 o 
   2   9   3        3.54        0.44      2.55 o 
   3   9   3       71.19       70.23      4.57 o 
   4   9   3      522.85      538.25     10.96 o 
   5   9   3      427.30      426.59     16.07 o 
   6   9   3        3.66        2.08      3.45 o 
   7   9   3        0.04       -3.05      3.05 o 
   8   9   3      118.86      137.50      9.70 o 
   9   9   3       77.74       93.84     13.34 o 
  10   9   3       53.50       80.07     13.82 o 
  -5  10   3       54.16       55.64      8.66 o 
  -4  10   3       73.04       94.38      9.68 o 
  -3  10   3       83.63       82.71      8.70 o 
  -2  10   3       44.43       40.78      9.52 o 
  -1  10   3       50.27       52.07      6.29 o 
   0  10   3      234.00      222.40     10.62 o 
   1  10   3      887.21      855.29     19.65 o 
   2  10   3      153.91      147.97      8.59 o 
   3  10   3      190.51      189.32      9.16 o 
   4  10   3       35.84       36.84      5.30 o 
   5  10   3      216.12      202.41     10.00 o 
   6  10   3      133.57      121.71      8.62 o 
   7  10   3        2.92        9.96      8.65 o 
   8  10   3        7.11       10.04      4.84 o 
   9  10   3       54.11       56.32      8.03 o 
  -4  11   3        5.73        9.03      5.90 o 
  -3  11   3      175.34      200.39     12.79 o 
  -2  11   3       91.81       94.29      9.16 o 
  -1  11   3        3.68       11.11      7.06 o 
   0  11   3       60.02       46.74      6.46 o 
   1  11   3      153.34      145.76      9.12 o 
   2  11   3      663.26      632.93     17.49 o 
   3  11   3      233.86      220.07     10.66 o 
   4  11   3      333.47      333.91     19.23 o 
   5  11   3      127.13      118.10     13.43 o 
   6  11   3        0.44        1.58      3.64 o 
   7  11   3       78.29       87.32      8.61 o 
   8  11   3        2.19        3.27      4.49 o 
   9  11   3        1.55        3.88      4.65 o 
  -2  12   3       50.52       48.56      8.20 o 
  -1  12   3       78.84       62.72     11.94 o 
   0  12   3        2.83        1.51      4.02 o 
   1  12   3       33.74       40.54      6.49 o 
   2  12   3       46.37       48.52      6.77 o 
   3  12   3      178.93      183.75     11.94 o 
   4  12   3      264.37      244.95     17.69 o 
   5  12   3      111.73      107.52     13.58 o 
   6  12   3        0.17       -0.92      6.28 o 
   7  12   3       11.99       11.76      5.09 o 
   8  12   3       57.18       71.24      9.04 o 
  -1  13   3       30.83       19.72      9.57 o 
   0  13   3       53.39       43.44     11.69 o 
   1  13   3       85.83       96.85      9.27 o 
   2  13   3        0.01       -2.45      3.53 o 
   3  13   3       21.41       19.30      5.32 o 
   4  13   3      108.92      113.85     13.87 o 
   5  13   3       77.34       75.58     12.52 o 
   6  13   3        7.47       11.65      8.60 o 
   7  13   3       62.34       77.32     13.87 o 
   1  14   3       44.23       45.03      7.51 o 
   2  14   3       62.70       70.99      8.81 o 
   3  14   3       11.48        8.70      6.86 o 
   4  14   3       22.82       31.70      9.52 o 
   5  14   3       25.60       32.71     10.53 o 
   6  14   3       29.60       31.89     11.02 o 
  -5 -13   4        0.09        1.79      6.23 o 
  -4 -13   4        0.39       -1.88      5.41 o 
  -3 -13   4       26.89       27.50      9.04 o 
  -2 -13   4       38.78       35.36      7.11 o 
  -1 -13   4       76.23       77.37      9.21 o 
  -7 -12   4        0.78        3.49      4.80 o 
  -6 -12   4       42.62       58.32      8.14 o 
  -5 -12   4       98.55       98.14     14.06 o 
  -4 -12   4       96.36      103.27     13.63 o 
  -3 -12   4        6.20        2.08      4.88 o 
  -2 -12   4        9.18        4.94      4.34 o 
  -1 -12   4      149.18      132.84     10.07 o 
   0 -12   4       85.88       92.01     14.40 o 
   1 -12   4        0.71        2.42      6.96 o 
  -8 -11   4       17.16       24.16      9.66 o 
  -7 -11   4        0.05       -1.45      3.95 o 
  -6 -11   4       13.64       12.67      5.14 o 
  -5 -11   4        8.96       11.28      4.92 o 
  -4 -11   4      485.45      441.52     23.39 o 
  -3 -11   4       11.79       12.95      4.67 o 
  -2 -11   4        6.03        6.26      3.92 o 
  -1 -11   4        4.62        1.54      3.57 o 
   0 -11   4       53.26       56.16      7.21 o 
   1 -11   4      137.45      122.55     14.93 o 
   2 -11   4       18.70       34.79     10.58 o 
   3 -11   4       35.46       37.55     10.68 o 
  -8 -10   4      140.07      151.99     11.61 o 
  -7 -10   4        8.82       14.50      5.33 o 
  -6 -10   4       36.55       36.61      6.53 o 
  -5 -10   4       12.38        6.56      4.27 o 
  -4 -10   4      148.08      125.88      8.90 o 
  -3 -10   4      934.20      908.09     16.72 o 
  -2 -10   4      164.96      165.07      9.69 o 
  -1 -10   4       92.02       97.74      7.99 o 
   0 -10   4        2.16        4.19      3.46 o 
   1 -10   4      311.35      290.66     19.76 o 
   2 -10   4      249.78      252.63     19.43 o 
   3 -10   4       56.54       56.54     11.60 o 
   4 -10   4        6.53       13.87      8.02 o 
  -9  -9   4        6.21        4.30      4.83 o 
  -8  -9   4        8.84       12.26      5.00 o 
  -7  -9   4      113.04      117.10      9.65 o 
  -6  -9   4      109.93      107.20      8.73 o 
  -5  -9   4      267.36      242.53     11.60 o 
  -4  -9   4       64.94       64.57     10.70 o 
  -3  -9   4      370.76      350.92     10.16 o 
  -2  -9   4      669.08      660.16     17.08 o 
  -1  -9   4        6.39       18.36      4.42 o 
   0  -9   4      142.97      143.49      8.71 o 
   1  -9   4      225.15      210.74     16.09 o 
   2  -9   4      400.07      379.53     21.99 o 
   3  -9   4      162.23      159.66     15.27 o 
   4  -9   4       89.01      104.57     13.34 o 
   5  -9   4       34.01       41.90      7.91 o 
  -9  -8   4       78.20       70.60     12.47 o 
  -8  -8   4       30.68       36.86     13.89 o 
  -7  -8   4      144.72      138.73      9.56 o 
  -6  -8   4      133.35      142.32      9.14 o 
  -5  -8   4       84.92       79.85      7.28 o 
  -4  -8   4      454.54      436.55     13.91 o 
  -3  -8   4        7.08        5.67      2.54 o 
  -2  -8   4       33.14       36.11      3.98 o 
  -1  -8   4       10.66       14.41      2.66 o 
   0  -8   4      702.63      707.03     11.11 o 
   1  -8   4      160.99      185.16      9.18 o 
   2  -8   4      343.44      321.40     12.36 o 
   3  -8   4       96.91       83.65      7.74 o 
   4  -8   4       37.68       31.09      6.29 o 
   5  -8   4        9.34       12.14      5.26 o 
   6  -8   4       15.43       19.11      6.32 o 
  -9  -7   4       17.22       12.42      8.26 o 
  -8  -7   4       98.90       92.34      8.61 o 
  -7  -7   4        1.50        2.44      3.70 o 
  -6  -7   4      296.97      243.83     11.43 o 
  -5  -7   4       35.58       38.27      5.42 o 
  -4  -7   4      112.02       95.33      5.20 o 
  -3  -7   4      480.71      457.91     10.12 o 
  -2  -7   4      233.69      209.53      7.14 o 
  -1  -7   4       26.34       20.82      2.61 o 
   0  -7   4      193.19      201.43      5.86 o 
   1  -7   4        1.13        2.40      1.86 o 
   2  -7   4       28.33       22.85      4.42 o 
   3  -7   4      287.33      287.02     11.85 o 
   4  -7   4      246.57      249.72     11.96 o 
   5  -7   4      104.51      107.40      9.17 o 
   6  -7   4       39.83       38.14      6.83 o 
 -10  -6   4       10.02       12.47      7.83 o 
  -9  -6   4       34.08       48.18     11.16 o 
  -8  -6   4       90.38      104.32      8.56 o 
  -7  -6   4        1.43        2.58      4.71 o 
  -6  -6   4        1.15        3.80      3.87 o 
  -5  -6   4      192.12      200.04      9.28 o 
  -4  -6   4      588.60      502.66     10.50 o 
  -3  -6   4      604.47      577.77     10.75 o 
  -2  -6   4      227.02      255.72      7.34 o 
  -1  -6   4      665.01      703.94      8.45 o 
   0  -6   4        1.70        1.15      1.34 o 
   1  -6   4      376.19      351.83      7.11 o 
   2  -6   4      270.89      262.65      6.49 o 
   3  -6   4      666.72      649.23     16.42 o 
   4  -6   4      132.42      136.80      8.92 o 
   5  -6   4       79.70       88.54      8.03 o 
   6  -6   4       19.22       23.18      5.89 o 
   7  -6   4       31.78       28.09      6.63 o 
 -10  -5   4       55.28       55.18     12.85 o 
  -9  -5   4        5.03       -1.79      6.43 o 
  -8  -5   4       46.27       44.99     10.24 o 
  -7  -5   4      138.54      154.05      8.97 o 
  -6  -5   4      157.14      166.97      8.86 o 
  -5  -5   4      449.48      413.30     28.51 o 
  -4  -5   4      180.93      203.07      6.19 o 
  -3  -5   4       67.63       92.66      4.43 o 
  -2  -5   4     2553.28     2561.61     21.54 o 
  -1  -5   4      190.75      153.76      3.69 o 
   0  -5   4      657.63      660.35      7.61 o 
   1  -5   4      327.45      351.52      6.57 o 
   2  -5   4      504.84      513.99      8.25 o 
   3  -5   4      154.75      155.44      6.31 o 
   4  -5   4      702.91      710.21     17.49 o 
   5  -5   4        3.10        1.03      3.30 o 
   6  -5   4        5.77        8.22      4.40 o 
   7  -5   4        0.42       -2.71      6.38 o 
 -10  -4   4       44.41       46.10     11.94 o 
  -9  -4   4       26.50       26.67      9.52 o 
  -8  -4   4       16.25       19.96      7.44 o 
  -7  -4   4        0.15       -0.33      2.81 o 
  -6  -4   4      544.97      557.05     14.64 o 
  -5  -4   4     2805.04     2744.44     42.67 o 
  -4  -4   4     1360.84     1135.14     17.19 o 
  -3  -4   4     1807.09     1768.37     16.81 o 
  -2  -4   4     4500.53     5203.72     31.15 o 
  -1  -4   4      669.57      876.02     11.46 o 
   0  -4   4     1564.24     1483.16     10.86 o 
   1  -4   4      427.97      423.63      6.74 o 
   2  -4   4      163.51      143.47      4.35 o 
   3  -4   4       83.01       91.76      4.96 o 
   4  -4   4      297.01      272.45      8.19 o 
   5  -4   4      947.98      936.43     15.77 o 
   6  -4   4       23.66       17.90      4.81 o 
   7  -4   4       21.44       28.80      9.33 o 
   8  -4   4       11.09       11.60      8.46 o 
 -10  -3   4       15.93       25.90     10.78 o 
  -9  -3   4       54.32       45.76     10.49 o 
  -8  -3   4       30.24       30.15      8.70 o 
  -7  -3   4       48.17       53.15      8.99 o 
  -6  -3   4       15.60       11.06      2.59 o 
  -5  -3   4     1044.98     1041.66     17.89 o 
  -4  -3   4     2576.53     2678.38     42.45 o 
  -3  -3   4       24.61       25.20      2.04 o 
  -2  -3   4      885.70      889.23     15.18 o 
  -1  -3   4      831.89      946.84     11.19 o 
   0  -3   4      505.27      501.00      6.13 o 
   1  -3   4      940.05      935.41     11.26 o 
   2  -3   4      497.77      532.29      7.88 o 
   3  -3   4      457.61      490.79      9.49 o 
   4  -3   4       92.71       84.71      4.93 o 
   5  -3   4      545.57      523.78     11.53 o 
   6  -3   4      234.22      231.21      8.56 o 
   7  -3   4       27.60       38.03      9.76 o 
   8  -3   4       23.75       26.34      9.76 o 
 -10  -2   4       61.56       80.36     13.29 o 
  -9  -2   4       26.53       27.11      9.08 o 
  -8  -2   4      229.48      211.34     10.57 o 
  -7  -2   4       69.76       70.71      6.34 o 
  -6  -2   4       60.38       55.77      4.13 o 
  -5  -2   4       57.09       61.74      3.89 o 
  -4  -2   4        7.93        5.82      1.76 o 
  -3  -2   4     2392.22     2571.65     36.43 o 
  -2  -2   4      200.66      203.44      6.56 o 
  -1  -2   4      190.93      249.52      5.46 o 
   0  -2   4      912.97     1056.14      7.97 o 
   1  -2   4     2265.40     2583.86     15.56 o 
   2  -2   4     1245.47     1223.35     13.07 o 
   3  -2   4     2343.42     2464.32     20.98 o 
   4  -2   4      299.85      307.16      7.98 o 
   5  -2   4       15.15       18.80      3.22 o 
   6  -2   4       28.90       33.16      4.08 o 
   7  -2   4       42.78       52.42      6.40 o 
   8  -2   4       35.33       33.20      9.08 o 
   9  -2   4        8.27        9.81      7.68 o 
  -9  -1   4        5.20        3.20      5.15 o 
  -8  -1   4       67.48       72.62      7.24 o 
  -7  -1   4       13.77       18.39      4.35 o 
  -6  -1   4      183.69      175.01      8.23 o 
  -5  -1   4       11.22        8.19      1.70 o 
  -4  -1   4      129.34      148.30      4.94 o 
  -3  -1   4       75.50       81.93      4.48 o 
  -2  -1   4      230.74      253.35      8.05 o 
  -1  -1   4     1797.64     1748.71     17.48 o 
   0  -1   4     3830.64     4190.80     17.61 o 
   1  -1   4      216.84      208.11      4.73 o 
   2  -1   4       12.49       12.17      1.83 o 
   3  -1   4      980.88     1023.47      9.58 o 
   4  -1   4       28.62       24.97      1.95 o 
   5  -1   4       14.92       12.19      2.71 o 
   6  -1   4       30.85       26.11      3.60 o 
   7  -1   4        0.44       -0.75      3.14 o 
   8  -1   4      138.40      139.26      9.68 o 
   9  -1   4        6.44        7.25      6.57 o 
  -9   0   4      153.47      138.54     13.82 o 
  -8   0   4       18.67       13.16      4.29 o 
  -7   0   4        2.07       -0.14      2.72 o 
  -6   0   4       50.74       48.95      5.18 o 
  -5   0   4      389.94      339.18      7.79 o 
  -4   0   4        4.53        2.10      1.50 o 
  -3   0   4      103.73       96.16      6.57 o 
  -2   0   4     2857.62     3398.44     36.39 o 
  -1   0   4     6866.92     7369.79     58.57 o 
   0   0   4     1418.03     1394.40     14.28 o 
   1   0   4       24.86       29.13      2.03 o 
   2   0   4       25.15       26.37      1.80 o 
   3   0   4      167.69      141.64      3.68 o 
   4   0   4      121.07      110.42      3.50 o 
   5   0   4        4.89        2.47      1.84 o 
   6   0   4       59.85       62.90      4.43 o 
   7   0   4       32.33       27.03      5.04 o 
   8   0   4      126.77      125.43      9.21 o 
   9   0   4       97.04       92.16      9.00 o 
  -9   1   4       57.49       49.05     10.68 o 
  -8   1   4      171.92      167.68     14.40 o 
  -7   1   4       17.10       24.22      4.68 o 
  -6   1   4      112.98      112.26      6.92 o 
  -5   1   4      102.35       98.87      4.81 o 
  -4   1   4       69.30       56.21      3.40 o 
  -3   1   4      880.78      813.80     16.77 o 
  -2   1   4     6392.06     6522.40     53.88 o 
   0   1   4     2044.07     2021.48     18.24 o 
   1   1   4     8560.12     9942.25     42.12 o 
   2   1   4     1981.93     2027.02     12.97 o 
   3   1   4      337.03      404.57      5.85 o 
   4   1   4      110.72       90.02      3.30 o 
   5   1   4        1.24        4.93      1.48 o 
   6   1   4       64.47       51.59      5.48 o 
   7   1   4      542.32      520.59     15.39 o 
   8   1   4      129.78      134.95      9.11 o 
   9   1   4       31.85       30.19      6.46 o 
  10   1   4       75.43       68.62     12.61 o 
  -9   2   4        0.09        4.35      5.56 o 
  -8   2   4       13.46       18.80      6.96 o 
  -7   2   4        0.61       -0.53      3.82 o 
  -6   2   4      139.78      135.95      6.14 o 
  -5   2   4      179.06      164.49      6.10 o 
  -4   2   4       66.23       77.60      3.32 o 
  -3   2   4       20.71       27.55      2.28 o 
  -2   2   4      914.67      972.96     11.83 o 
  -1   2   4    12293.87    13144.18     51.78 o 
   0   2   4      224.86      185.90      5.03 o 
   1   2   4      353.17      315.26      6.78 o 
   2   2   4     3848.40     4001.87     33.50 o 
   3   2   4     8435.90     8920.03     41.94 o 
   4   2   4     2339.47     2318.45     15.57 o 
   5   2   4      216.01      188.79      4.73 o 
   6   2   4      197.45      195.33      9.00 o 
   7   2   4      154.76      146.44      8.87 o 
   8   2   4       50.70       48.80      6.56 o 
   9   2   4        1.65        0.06      3.69 o 
  10   2   4        0.10        3.23      4.70 o 
  -8   3   4        4.53       12.66      6.72 o 
  -7   3   4       73.95       74.18     10.92 o 
  -6   3   4      127.86      130.00      7.93 o 
  -5   3   4      660.64      661.86     15.87 o 
  -4   3   4      940.21      969.54     10.68 o 
  -3   3   4      384.57      378.90      6.80 o 
  -2   3   4       50.06       49.54      2.78 o 
  -1   3   4     5407.87     5617.79     23.73 o 
   0   3   4       56.31       46.72      2.87 o 
   1   3   4      702.66      699.08     14.40 o 
   2   3   4       17.72       21.06      2.58 o 
   3   3   4     3318.02     3628.67     41.47 o 
   4   3   4    11444.29    12230.45     57.35 o 
   5   3   4      179.30      178.24      6.03 o 
   6   3   4      432.74      449.88      9.65 o 
   7   3   4      133.51      133.22      8.44 o 
   8   3   4        6.80        8.23      4.17 o 
   9   3   4       72.30       68.03      7.84 o 
  10   3   4       14.96       11.76      5.39 o 
  -8   4   4      102.41      110.37     14.45 o 
  -7   4   4      183.92      206.77     16.86 o 
  -6   4   4       87.30      103.65      8.04 o 
  -5   4   4      985.02      887.82     19.09 o 
  -4   4   4      323.92      295.20     10.58 o 
  -3   4   4     1325.21     1277.05     14.80 o 
  -2   4   4      336.27      331.91      7.46 o 
  -1   4   4       90.96       80.09      3.42 o 
   0   4   4       81.80       87.63      3.13 o 
   1   4   4      773.16      684.26     10.24 o 
   2   4   4      447.14      536.94      9.99 o 
   3   4   4      386.30      313.37      8.32 o 
   4   4   4     1666.61     1667.61     16.95 o 
   5   4   4      204.34      246.94      9.91 o 
   6   4   4      143.80      156.29      7.45 o 
   7   4   4      161.73      169.88      9.26 o 
   8   4   4        2.47        1.62      3.52 o 
   9   4   4       53.68       59.45      7.52 o 
  10   4   4       86.02       90.08      9.44 o 
  -8   5   4      107.76      101.24     14.88 o 
  -7   5   4      229.79      221.99     17.93 o 
  -6   5   4       94.70      102.02      8.42 o 
  -5   5   4      103.41       96.30      7.77 o 
  -4   5   4     1130.87     1085.13     21.13 o 
  -3   5   4       31.57       40.71      4.04 o 
  -2   5   4      285.60      314.20      9.17 o 
  -1   5   4      141.36      156.89      6.57 o 
   0   5   4     1028.16     1051.13     18.44 o 
   1   5   4     1616.75     1632.30     19.37 o 
   2   5   4     4396.59     4652.10     27.25 o 
   3   5   4      394.29      402.12      7.41 o 
   4   5   4      183.54      160.56      4.38 o 
   5   5   4      523.17      556.56     10.72 o 
   6   5   4      113.42      101.30      5.41 o 
   7   5   4       74.87       74.37      6.88 o 
   8   5   4       51.22       52.23      6.59 o 
   9   5   4        5.62        7.97      4.63 o 
  10   5   4       79.48       79.27      8.96 o 
  -7   6   4      218.39      200.83     17.69 o 
  -6   6   4       37.87       49.80      6.98 o 
  -5   6   4      179.55      198.66     11.06 o 
  -4   6   4      467.38      491.82     15.20 o 
  -3   6   4      242.96      282.78     15.27 o 
  -2   6   4      586.31      606.59     17.44 o 
  -1   6   4      117.67      102.01      6.03 o 
   0   6   4      101.41       90.06      5.33 o 
   1   6   4       87.75      121.34      4.25 o 
   2   6   4     2775.22     2904.68     30.34 o 
   3   6   4     2617.45     2815.50     21.68 o 
   4   6   4      123.02      138.18      5.01 o 
   5   6   4       50.12       57.16      4.26 o 
   6   6   4       12.17       23.37      3.51 o 
   7   6   4      283.53      286.98      9.10 o 
   8   6   4      118.17      118.65      8.64 o 
   9   6   4        0.17        2.45      3.90 o 
  10   6   4        0.10        3.52      4.65 o 
  -7   7   4       16.19       15.03      8.94 o 
  -6   7   4      191.10      189.32     11.78 o 
  -5   7   4        1.73        6.35      4.40 o 
  -4   7   4      115.04      130.20      8.76 o 
  -3   7   4       68.71       69.39      9.37 o 
  -2   7   4        5.91       13.51      6.11 o 
  -1   7   4      828.34      802.56     16.17 o 
   0   7   4      483.49      506.42     12.73 o 
   1   7   4       90.04      110.45      4.29 o 
   2   7   4       49.43       71.22      3.98 o 
   3   7   4      194.92      198.70      6.13 o 
   4   7   4      302.77      313.54      7.60 o 
   5   7   4       13.73       18.02      3.85 o 
   6   7   4       34.06       32.62      4.95 o 
   7   7   4       30.59       37.26      4.37 o 
   8   7   4       59.48       61.40      6.92 o 
   9   7   4       35.41       40.20      9.62 o 
  10   7   4       55.78       53.01     12.13 o 
  -6   8   4       33.74       30.40      6.83 o 
  -5   8   4       89.74       85.07      8.84 o 
  -4   8   4      209.06      223.00     15.99 o 
  -3   8   4      318.06      328.98     18.60 o 
  -2   8   4       28.72       34.37      4.92 o 
  -1   8   4       17.68       24.55      4.34 o 
   0   8   4      239.15      247.44      9.82 o 
   1   8   4     1235.35     1256.11     20.96 o 
   2   8   4        2.17        0.75      1.82 o 
   3   8   4      149.97      134.21      7.87 o 
   4   8   4      429.20      422.48      9.24 o 
   5   8   4      526.32      461.29     14.21 o 
   6   8   4      170.25      173.92      9.09 o 
   7   8   4      279.91      269.64     11.68 o 
   8   8   4       17.01       17.63      4.90 o 
   9   8   4        9.65        4.49      5.90 o 
  10   8   4       23.92       19.72      8.75 o 
  -5   9   4        1.90       -2.65      4.03 o 
  -4   9   4       30.68       30.43      6.47 o 
  -3   9   4      216.53      225.61     11.77 o 
  -2   9   4      370.13      323.28     18.75 o 
  -1   9   4       17.54       14.22      4.02 o 
   0   9   4      125.15      106.11      7.43 o 
   1   9   4      113.94      103.10      7.17 o 
   2   9   4       73.79       70.82      6.12 o 
   3   9   4       16.08       15.14      2.95 o 
   4   9   4        9.10       13.88      3.06 o 
   5   9   4        0.60        5.07      3.58 o 
   6   9   4      255.24      243.76     10.99 o 
   7   9   4      381.30      409.64     14.54 o 
   8   9   4      316.62      348.59     14.31 o 
   9   9   4        8.41       13.39      7.39 o 
  10   9   4        1.40        6.09      7.30 o 
  -4  10   4        1.87        1.12      4.56 o 
  -3  10   4        1.72       -0.99      3.89 o 
  -2  10   4      382.15      364.30     21.21 o 
  -1  10   4      373.22      328.10     12.86 o 
   0  10   4      142.64      123.52      8.36 o 
   1  10   4       23.31       18.11      4.48 o 
   2  10   4        8.89       13.67      4.04 o 
   3  10   4       74.89       70.57      6.59 o 
   4  10   4      103.76       96.21     11.50 o 
   5  10   4      379.37      348.41     12.63 o 
   6  10   4      104.23       97.06      8.02 o 
   7  10   4       41.82       35.40      6.19 o 
   8  10   4       88.78       93.64      8.93 o 
   9  10   4       50.03       43.83     10.97 o 
  -4  11   4      164.04      192.20     13.09 o 
  -3  11   4       14.12       18.45      6.11 o 
  -2  11   4       60.84       46.68     10.68 o 
  -1  11   4      111.28      103.85     13.24 o 
   0  11   4      511.52      490.90     16.22 o 
   1  11   4      257.76      236.69     11.46 o 
   2  11   4        4.18        6.48      3.81 o 
   3  11   4      204.95      217.11     11.04 o 
   4  11   4      201.28      193.58     14.98 o 
   5  11   4      420.53      374.40     20.97 o 
   6  11   4       85.79       92.53      8.21 o 
   7  11   4       34.78       35.89      6.61 o 
   8  11   4       56.62       63.07      8.11 o 
   9  11   4       21.86       17.39      5.93 o 
  -2  12   4        8.73        7.44      5.42 o 
  -1  12   4       54.92       66.59     12.13 o 
   0  12   4       83.96       86.79      8.60 o 
   1  12   4       46.77       44.26      6.61 o 
   2  12   4        0.53        0.27      3.51 o 
   3  12   4       76.35       68.84      7.36 o 
   4  12   4      229.06      209.19     16.53 o 
   5  12   4      327.83      351.40     21.65 o 
   6  12   4      228.63      233.30     18.89 o 
   7  12   4        0.12        2.17      6.86 o 
   8  12   4        0.89        1.30      4.59 o 
  -1  13   4        0.15        1.93      7.20 o 
   0  13   4        2.68        3.91      7.49 o 
   1  13   4       87.18       85.61      8.92 o 
   2  13   4       49.19       47.45      7.21 o 
   3  13   4        3.40        7.80      4.62 o 
   4  13   4        2.12        1.84      5.75 o 
   5  13   4      104.06      101.86     14.01 o 
   6  13   4      223.82      222.82     18.89 o 
   7  13   4       44.11       73.89     13.24 o 
   1  14   4       71.05       82.71      9.32 o 
   2  14   4       51.58       44.41      8.31 o 
   3  14   4       23.44       28.66      9.28 o 
   4  14   4       32.58       41.41     10.39 o 
   5  14   4       34.88       46.24     11.21 o 
   6  14   4        2.17        5.61      8.12 o 
  -4 -13   5       14.48       11.89      7.20 o 
  -3 -13   5       53.04       65.04     12.42 o 
  -2 -13   5        0.43        2.26      4.40 o 
  -6 -12   5       11.41        7.56      5.87 o 
  -5 -12   5        0.37        4.25      5.90 o 
  -4 -12   5       34.96       31.80      9.28 o 
  -3 -12   5       51.86       51.90     10.63 o 
  -2 -12   5      180.40      182.30     11.41 o 
  -1 -12   5       26.31       21.37      5.94 o 
   0 -12   5        5.42       11.16      8.12 o 
   1 -12   5       95.51      128.68     16.82 o 
  -7 -11   5       55.31       61.07      8.47 o 
  -6 -11   5       33.04       31.97      6.87 o 
  -5 -11   5       63.56       54.90      7.81 o 
  -4 -11   5        0.15        1.70      3.84 o 
  -3 -11   5      141.12      147.32      9.64 o 
  -2 -11   5      143.45      149.01     10.06 o 
  -1 -11   5      202.48      217.11     11.82 o 
   0 -11   5      145.77      141.97     15.56 o 
   1 -11   5        6.73        2.17      7.39 o 
   2 -11   5       24.04       28.46     10.63 o 
  -8 -10   5        4.91        1.07      4.74 o 
  -7 -10   5      132.38      139.90     10.88 o 
  -6 -10   5       39.75       51.61      7.57 o 
  -5 -10   5      180.19      191.64     11.33 o 
  -4 -10   5      126.88      128.42      9.51 o 
  -3 -10   5       11.93        6.69      3.16 o 
  -2 -10   5      189.64      176.16      9.94 o 
  -1 -10   5       23.18       24.45      5.05 o 
   0 -10   5      191.82      191.14     10.70 o 
   1 -10   5        7.95       11.02      7.44 o 
   2 -10   5        2.93        0.87      6.28 o 
   3 -10   5       70.16       60.55     12.18 o 
  -8  -9   5      140.08      154.67     11.54 o 
  -7  -9   5        4.36        6.12      4.47 o 
  -6  -9   5       12.76       14.75      4.88 o 
  -5  -9   5        1.45        5.65      3.98 o 
  -4  -9   5       23.96       24.48      5.04 o 
  -3  -9   5      293.56      309.89      9.81 o 
  -2  -9   5       28.93       28.45      3.54 o 
  -1  -9   5       54.23       69.63      6.87 o 
   0  -9   5      131.67      139.19      8.96 o 
   1  -9   5      134.82      153.62     14.26 o 
   2  -9   5       26.10       21.89      8.17 o 
   3  -9   5       24.66       19.28      8.17 o 
   4  -9   5        4.86        7.06      6.52 o 
  -9  -8   5        7.47       15.61      8.31 o 
  -8  -8   5      110.91      110.14      9.67 o 
  -7  -8   5       13.62       13.84      4.94 o 
  -6  -8   5       43.61       39.34      6.34 o 
  -5  -8   5       82.60       69.86      7.14 o 
  -4  -8   5       96.49       99.81      7.73 o 
  -3  -8   5      357.53      337.02     14.57 o 
  -2  -8   5       35.33       37.42      5.12 o 
  -1  -8   5       28.89       32.40      3.39 o 
   0  -8   5      217.54      228.66      6.90 o 
   1  -8   5      165.76      181.69      9.45 o 
   2  -8   5      450.09      460.42     22.81 o 
   3  -8   5      332.91      322.68     13.38 o 
   4  -8   5       42.79       36.60      6.32 o 
   5  -8   5        0.76       -1.52      4.40 o 
  -9  -7   5        2.78        2.80      7.54 o 
  -8  -7   5        0.08       -1.41      3.70 o 
  -7  -7   5       72.47       83.30      8.16 o 
  -6  -7   5      191.91      174.54     10.03 o 
  -5  -7   5       24.17       19.67      4.59 o 
  -4  -7   5       52.03       46.08      4.24 o 
  -3  -7   5      961.60     1001.19     15.55 o 
  -2  -7   5     1096.27     1112.11     16.25 o 
  -1  -7   5     1425.75     1523.75     19.08 o 
   0  -7   5        0.40        1.39      1.85 o 
   1  -7   5       38.41       37.58      3.99 o 
   2  -7   5      131.76      142.67      8.08 o 
   3  -7   5      293.73      332.58     12.78 o 
   4  -7   5      491.55      490.21     16.29 o 
   5  -7   5        0.09        1.96      3.72 o 
   6  -7   5        5.97        1.39      4.68 o 
  -9  -6   5        5.59        2.90      7.39 o 
  -8  -6   5      232.98      219.05     11.68 o 
  -7  -6   5       21.85       28.95      5.44 o 
  -6  -6   5      154.80      162.17      9.32 o 
  -5  -6   5      140.38      143.80      8.39 o 
  -4  -6   5      113.46      100.64      5.17 o 
  -3  -6   5        4.62        6.57      2.38 o 
  -2  -6   5       32.33       33.21      3.52 o 
  -1  -6   5      506.58      464.65      8.61 o 
   0  -6   5     1209.47     1237.33     12.98 o 
   1  -6   5      209.74      211.71      5.84 o 
   2  -6   5      817.98      830.59     11.54 o 
   3  -6   5      110.62       91.68      7.06 o 
   4  -6   5      246.87      247.42     11.26 o 
   5  -6   5       58.71       65.76      9.08 o 
   6  -6   5        2.81       -2.30      3.82 o 
   7  -6   5        5.77        8.54      5.39 o 
  -9  -5   5      171.33      201.26     18.02 o 
  -8  -5   5       36.93       57.89     11.16 o 
  -7  -5   5      703.34      705.02     24.64 o 
  -6  -5   5       25.26       19.41      4.40 o 
  -5  -5   5      472.96      509.48     14.38 o 
  -4  -5   5      421.64      453.01     16.90 o 
  -3  -5   5        1.11        3.99      1.91 o 
  -2  -5   5       53.91       56.89      3.95 o 
  -1  -5   5      245.54      246.73      4.40 o 
   0  -5   5      351.62      409.79      6.28 o 
   1  -5   5      891.03      878.03     10.75 o 
   2  -5   5      215.17      232.22      6.81 o 
   3  -5   5      186.18      184.06      6.97 o 
   4  -5   5       14.13       17.82      3.49 o 
   5  -5   5      269.73      268.17     12.22 o 
   6  -5   5       38.00       40.53      7.63 o 
   7  -5   5       14.44       14.35      5.09 o 
  -9  -4   5       64.40       90.07     13.97 o 
  -8  -4   5       44.44       56.59     10.97 o 
  -7  -4   5      118.86      119.20      8.31 o 
  -6  -4   5      455.28      410.83     12.96 o 
  -5  -4   5        8.58        2.71      2.88 o 
  -4  -4   5       15.36       13.40      3.46 o 
  -3  -4   5       82.93       85.10      4.26 o 
  -2  -4   5      593.08      601.77     10.25 o 
  -1  -4   5     2095.07     2308.29     13.62 o 
   0  -4   5      723.74      885.78      8.65 o 
   1  -4   5     1341.51     1504.93     13.37 o 
   2  -4   5      551.15      607.92      8.84 o 
   3  -4   5      806.99      772.74     15.57 o 
   4  -4   5      284.24      264.10      8.46 o 
   5  -4   5      147.88      151.11     10.32 o 
   6  -4   5       86.58       90.22      7.94 o 
   7  -4   5       50.38       45.38     10.87 o 
   8  -4   5       34.09       30.15     10.44 o 
  -9  -3   5        0.07        2.90      7.01 o 
  -8  -3   5      149.77      173.77     14.79 o 
  -7  -3   5        4.84        2.61      4.98 o 
  -6  -3   5      382.17      375.96     15.70 o 
  -5  -3   5      864.39      867.57     14.38 o 
  -4  -3   5       99.10       93.60      7.70 o 
  -3  -3   5      175.08      170.39      4.88 o 
  -2  -3   5       42.19       30.05      2.77 o 
  -1  -3   5     2246.77     2364.87     23.78 o 
   0  -3   5      517.20      565.48      6.58 o 
   1  -3   5      321.98      330.17      5.90 o 
   2  -3   5     2517.89     2658.45     19.44 o 
   3  -3   5      478.68      503.23      9.96 o 
   4  -3   5      966.59      971.45     14.96 o 
   5  -3   5       60.29       68.09      5.12 o 
   6  -3   5        1.04        1.60      2.57 o 
   7  -3   5        3.95        0.97      5.65 o 
   8  -3   5       21.36       28.46      9.81 o 
  -9  -2   5      191.74      181.31     15.85 o 
  -8  -2   5       48.23       31.51      8.60 o 
  -7  -2   5        0.56       -0.67      2.61 o 
  -6  -2   5      256.55      257.25      7.76 o 
  -5  -2   5     1906.79     1924.36     33.67 o 
  -4  -2   5     1999.79     2024.88     18.55 o 
  -3  -2   5      404.31      349.40      9.71 o 
  -2  -2   5     2606.32     2745.92     66.93 o 
  -1  -2   5     1563.36     1597.40     17.92 o 
   0  -2   5     4532.05     4806.21     21.04 o 
   1  -2   5      810.54      850.05      8.99 o 
   2  -2   5       24.79       23.91      2.57 o 
   3  -2   5      494.65      476.35      9.35 o 
   4  -2   5      852.85      829.27     13.14 o 
   5  -2   5      314.64      295.84      8.74 o 
   6  -2   5      466.34      499.18     11.85 o 
   7  -2   5       20.15       21.92      5.37 o 
   8  -2   5       50.94       47.11     10.63 o 
   9  -2   5       74.64       75.48     13.43 o 
  -9  -1   5      456.75      506.04     24.40 o 
  -8  -1   5      240.85      254.55     11.60 o 
  -7  -1   5      214.00      218.70      9.91 o 
  -6  -1   5        0.76        2.31      2.52 o 
  -5  -1   5       19.56       22.70      3.65 o 
  -4  -1   5      124.09      122.65      4.80 o 
  -3  -1   5       61.18       51.80      4.05 o 
  -2  -1   5     1369.54     1385.55     17.20 o 
  -1  -1   5     1532.66     1669.89     26.09 o 
   0  -1   5       98.95      101.92      3.81 o 
   1  -1   5      673.52      602.28      8.50 o 
   2  -1   5     1733.90     1773.69     16.17 o 
   3  -1   5      346.90      330.79      7.64 o 
   4  -1   5       58.57       49.64      2.81 o 
   5  -1   5      156.12      170.42      6.73 o 
   6  -1   5      104.86      106.37      5.90 o 
   7  -1   5      246.02      241.48     11.51 o 
   8  -1   5       37.09       48.57      7.08 o 
   9  -1   5       59.44       46.24     10.78 o 
  -9   0   5       53.44       72.82     11.21 o 
  -8   0   5      206.14      229.84     11.05 o 
  -7   0   5       94.05       92.97      7.05 o 
  -6   0   5      243.84      259.05      9.93 o 
  -5   0   5       32.44       36.76      3.34 o 
  -4   0   5       24.29       37.93      3.80 o 
  -3   0   5        1.13       -0.82      2.08 o 
  -2   0   5     3528.18     3817.11     41.51 o 
  -1   0   5     1135.55     1247.79     14.90 o 
   0   0   5     3393.19     3877.94     28.86 o 
   1   0   5     2902.38     3259.20     20.99 o 
   2   0   5      437.44      432.49      7.60 o 
   3   0   5     1867.80     1947.76     14.40 o 
   4   0   5      134.18      123.26      3.93 o 
   5   0   5      131.17      123.85      5.53 o 
   6   0   5       59.89       66.50      4.84 o 
   7   0   5      257.02      230.61     10.81 o 
   8   0   5       57.45       58.60      7.23 o 
   9   0   5        0.13        0.54      4.45 o 
  -9   1   5      111.02      112.93     13.72 o 
  -8   1   5        1.55        1.55      5.07 o 
  -7   1   5       21.76       25.13      4.82 o 
  -6   1   5       93.50       98.14      6.92 o 
  -5   1   5      697.90      696.60     11.78 o 
  -4   1   5       16.15       12.33      2.70 o 
  -3   1   5      171.87      215.23      9.62 o 
  -2   1   5     6230.08     6813.02     58.86 o 
  -1   1   5     8103.50     8293.85     46.20 o 
   0   1   5       27.51       34.57      2.87 o 
   1   1   5       23.94       24.82      2.66 o 
   2   1   5     1157.51     1441.54     11.57 o 
   3   1   5     2834.69     2989.65     18.22 o 
   4   1   5      739.28      690.58      8.65 o 
   5   1   5      292.19      341.04      9.37 o 
   6   1   5        0.03        0.72      2.92 o 
   7   1   5        1.27        0.99      3.33 o 
   8   1   5      165.18      164.02     10.20 o 
   9   1   5       22.39       13.79      5.36 o 
  10   1   5        8.73        6.52      4.99 o 
  -9   2   5        3.65        7.44      5.85 o 
  -8   2   5       13.15       12.71      6.67 o 
  -7   2   5        0.08        1.93      4.11 o 
  -6   2   5        2.25        2.54      2.30 o 
  -5   2   5      610.89      592.36     11.07 o 
  -4   2   5      132.69      141.50      5.05 o 
  -3   2   5      106.47      105.97      4.13 o 
  -2   2   5      945.09     1159.49     14.35 o 
  -1   2   5     4616.29     4850.06     25.97 o 
   0   2   5     1265.36     1390.39     15.24 o 
   1   2   5     2354.39     2394.91     21.15 o 
   2   2   5     2149.77     2193.82     17.20 o 
   3   2   5       74.86       82.67      3.88 o 
   4   2   5     4071.28     4277.28     35.66 o 
   5   2   5      423.25      417.46      7.15 o 
   6   2   5      185.60      175.80      9.07 o 
   7   2   5      226.53      207.02     10.23 o 
   8   2   5        5.49        4.25      3.73 o 
   9   2   5       69.90       76.20      8.29 o 
  10   2   5       50.01       56.99      8.51 o 
  -8   3   5       55.32       55.28     10.78 o 
  -7   3   5       67.81       78.48     11.11 o 
  -6   3   5       33.47       29.83      4.90 o 
  -5   3   5      463.52      453.72     13.29 o 
  -4   3   5     1820.08     1864.66     17.35 o 
  -3   3   5       95.69       76.78      3.70 o 
  -2   3   5     1516.54     1593.14     19.01 o 
  -1   3   5     3133.41     3297.94     25.29 o 
   0   3   5     2041.81     2134.28     19.24 o 
   1   3   5      128.05      110.74      4.73 o 
   2   3   5      399.83      389.54      8.76 o 
   3   3   5        1.36        1.17      1.56 o 
   4   3   5      182.30      187.04      5.86 o 
   5   3   5     1461.07     1568.75     17.46 o 
   6   3   5     1118.67     1086.12     20.57 o 
   7   3   5      102.37      109.80      8.12 o 
   8   3   5        9.82        7.18      3.98 o 
   9   3   5       14.54        8.66      4.91 o 
  10   3   5       42.92       35.26      7.33 o 
  -8   4   5       46.06       42.52     10.10 o 
  -7   4   5      135.09      114.96     13.82 o 
  -6   4   5      219.97      205.80     10.53 o 
  -5   4   5       21.00       25.19      4.64 o 
  -4   4   5      249.89      225.76     12.95 o 
  -3   4   5      589.84      583.79      8.95 o 
  -2   4   5      704.66      658.98      7.14 o 
  -1   4   5      770.80      769.84      9.18 o 
   0   4   5      234.00      198.44      5.67 o 
   1   4   5        5.07        3.13      1.72 o 
   2   4   5     1253.98     1286.93     16.45 o 
   3   4   5     2183.84     2015.88     22.26 o 
   4   4   5     1409.39     1479.86     16.39 o 
   5   4   5       98.76      106.28      5.29 o 
   6   4   5       99.03       92.09      5.30 o 
   7   4   5       48.13       50.71      6.25 o 
   8   4   5       11.24       17.44      4.83 o 
   9   4   5        4.97        8.04      4.31 o 
  10   4   5        3.25        4.52      4.36 o 
  -8   5   5       10.54       14.11      7.78 o 
  -7   5   5       69.65       77.75     12.37 o 
  -6   5   5       51.21       57.36      7.01 o 
  -5   5   5      329.94      309.47     12.33 o 
  -4   5   5        2.58        0.00      3.48 o 
  -3   5   5       33.72       24.29      3.58 o 
  -2   5   5      139.15      141.57      6.56 o 
  -1   5   5     1162.89     1121.73     10.66 o 
   0   5   5     2177.72     2288.29     17.11 o 
   1   5   5      468.95      491.98      8.00 o 
   2   5   5      399.20      434.64      9.77 o 
   3   5   5     1429.36     1450.57     19.21 o 
   4   5   5        3.50        1.27      2.41 o 
   5   5   5      787.83      758.52     12.76 o 
   6   5   5       19.83       21.26      3.34 o 
   7   5   5      160.81      134.80      8.44 o 
   8   5   5       55.04       47.31      6.49 o 
   9   5   5       11.88       15.36      5.08 o 
  10   5   5       78.92       88.90      9.43 o 
  -7   6   5        0.29        4.93      5.99 o 
  -6   6   5        6.91        9.15      4.40 o 
  -5   6   5       37.60       46.17      6.46 o 
  -4   6   5      627.91      616.50     23.58 o 
  -3   6   5      248.47      247.18      9.19 o 
  -2   6   5        4.43        8.48      2.97 o 
  -1   6   5      223.98      228.78      8.56 o 
   0   6   5      614.74      661.86      8.44 o 
   1   6   5     2190.08     2116.56     22.24 o 
   2   6   5      157.75      158.07      5.22 o 
   3   6   5      247.22      262.33      6.67 o 
   4   6   5       96.94       89.99      4.43 o 
   5   6   5      184.51      209.19     12.76 o 
   6   6   5      381.53      381.45      9.95 o 
   7   6   5       16.09       16.07      3.37 o 
   8   6   5       87.63       94.76      8.19 o 
   9   6   5       18.84       21.04      5.59 o 
  10   6   5      100.81      121.47     10.41 o 
  -6   7   5        0.21        2.69      4.32 o 
  -5   7   5        1.62        1.27      3.78 o 
  -4   7   5       93.37       87.62      7.94 o 
  -3   7   5     1185.55     1121.18     32.04 o 
  -2   7   5      178.00      165.66      8.04 o 
  -1   7   5        4.24        2.94      2.79 o 
   0   7   5      118.91       97.53      6.37 o 
   1   7   5      308.36      335.94      7.14 o 
   2   7   5     1196.52     1118.26     13.80 o 
   3   7   5        8.21        9.06      2.36 o 
   4   7   5       16.26       20.40      2.89 o 
   5   7   5       39.70       32.23      4.73 o 
   6   7   5       32.23       42.39      5.42 o 
   7   7   5      321.33      331.15     10.11 o 
   8   7   5        0.59       -0.20      3.38 o 
   9   7   5        5.22       12.28      4.87 o 
  10   7   5        6.72       13.43      8.46 o 
  -6   8   5        3.09        1.46      4.68 o 
  -5   8   5       25.51       32.23      6.78 o 
  -4   8   5        9.41       11.92      4.65 o 
  -3   8   5      243.24      233.16     16.19 o 
  -2   8   5      303.28      284.69     11.04 o 
  -1   8   5      156.22      138.04      7.99 o 
   0   8   5      103.66       99.47      7.02 o 
   1   8   5       37.61       41.50      4.95 o 
   2   8   5      386.34      356.96      8.16 o 
   3   8   5      262.31      237.70      7.18 o 
   4   8   5       99.71       83.09      4.86 o 
   5   8   5       39.92       37.50      5.21 o 
   6   8   5       69.39       73.96      6.85 o 
   7   8   5      153.78      134.27      8.75 o 
   8   8   5       55.12       41.86      5.12 o 
   9   8   5        7.81       -0.92      5.32 o 
  10   8   5        0.97        2.22      7.49 o 
  -5   9   5        0.75        0.25      4.19 o 
  -4   9   5       82.60       91.74     11.69 o 
  -3   9   5       62.96       61.71     10.68 o 
  -2   9   5      241.95      231.95     16.14 o 
  -1   9   5       12.34       11.89      3.95 o 
   0   9   5      567.37      560.17     15.35 o 
   1   9   5      290.00      296.69     11.81 o 
   2   9   5       20.58       24.25      4.50 o 
   3   9   5      718.65      723.32     16.53 o 
   4   9   5      191.94      193.54      7.15 o 
   5   9   5       47.75       46.71      5.81 o 
   6   9   5       32.87       38.95      5.81 o 
   7   9   5        0.35       -1.69      3.30 o 
   8   9   5        0.25        2.42      3.92 o 
   9   9   5       17.92       20.39      8.31 o 
  -4  10   5       71.64       70.87      9.03 o 
  -3  10   5       60.97       63.98     11.16 o 
  -2  10   5        7.84        6.19      5.80 o 
  -1  10   5      237.50      231.39     11.06 o 
   0  10   5       40.89       41.15      5.69 o 
   1  10   5      103.84      107.05      7.88 o 
   2  10   5        1.62        2.57      3.05 o 
   3  10   5       50.06       54.85      6.01 o 
   4  10   5      122.15      109.84     11.84 o 
   5  10   5       48.86       58.40      6.34 o 
   6  10   5       81.81       79.36      7.53 o 
   7  10   5        9.91       11.47      4.67 o 
   8  10   5        0.59       -0.13      4.07 o 
   9  10   5        4.73       12.37      7.59 o 
  -3  11   5       53.11       63.77      8.61 o 
  -2  11   5        9.16        5.90      6.67 o 
  -1  11   5        0.84        7.73      6.52 o 
   0  11   5       10.23       13.44      4.51 o 
   1  11   5      298.59      288.70     12.36 o 
   2  11   5      100.30      104.17      8.18 o 
   3  11   5      161.99      160.47      9.42 o 
   4  11   5      217.01      184.79     14.69 o 
   5  11   5        0.98        2.42      5.90 o 
   6  11   5       54.81       63.51      7.23 o 
   7  11   5       89.22       90.25      8.78 o 
   8  11   5       11.84       10.44      5.21 o 
   9  11   5        8.53        4.14      4.76 o 
  -2  12   5       33.60       46.97     11.40 o 
  -1  12   5       11.01       10.24      7.92 o 
   0  12   5       82.10       78.63      8.30 o 
   1  12   5       13.91       14.36      5.05 o 
   2  12   5      287.22      312.97     13.55 o 
   3  12   5      217.18      227.62     11.72 o 
   4  12   5      246.17      257.66     18.02 o 
   5  12   5      187.61      180.78     16.04 o 
   6  12   5       17.88       28.90      9.52 o 
   7  12   5        3.15        1.93      6.28 o 
   8  12   5       10.68       14.30      5.50 o 
  -1  13   5       81.61       86.79     13.97 o 
   0  13   5       69.19       54.31     11.69 o 
   1  13   5      213.33      188.70     11.55 o 
   2  13   5       28.07       30.94      8.79 o 
   3  13   5        0.91       -1.58      3.85 o 
   4  13   5       65.93       64.32     11.79 o 
   5  13   5      123.75      111.24     14.40 o 
   6  13   5       46.58       43.01     11.60 o 
   7  13   5        8.95       -0.10      7.30 o 
   1  14   5       52.15       49.53      7.89 o 
   2  14   5       30.68       44.14      7.54 o 
   3  14   5        4.35        5.27      5.94 o 
   4  14   5        5.14        1.93      6.52 o 
   5  14   5       11.57       19.14      8.50 o 
  -5 -12   6       36.32       37.06     10.10 o 
  -4 -12   6       11.67        9.47      6.67 o 
  -3 -12   6       24.47       37.16     10.15 o 
  -2 -12   6       52.47       70.33      8.62 o 
  -1 -12   6      125.03      134.23     11.02 o 
   0 -12   6       10.97        5.61      7.63 o 
  -7 -11   6        7.63       10.65      5.38 o 
  -6 -11   6       35.56       45.00      8.25 o 
  -5 -11   6       33.40       54.66      7.85 o 
  -4 -11   6       39.69       51.40      7.17 o 
  -3 -11   6       35.41       41.73      6.78 o 
  -2 -11   6      100.24      107.53      9.38 o 
  -1 -11   6       14.08       19.03      5.31 o 
   0 -11   6       69.99       71.37     12.27 o 
   1 -11   6       71.43       65.19     12.37 o 
   2 -11   6       30.61       35.90     11.21 o 
  -7 -10   6       87.00       84.71      9.46 o 
  -6 -10   6       18.58       19.17      5.96 o 
  -5 -10   6       73.64       71.32     12.03 o 
  -4 -10   6       91.14       95.73      8.77 o 
  -3 -10   6       53.85       52.31      6.65 o 
  -2 -10   6      275.72      262.91     12.20 o 
  -1 -10   6        9.24       13.62      4.63 o 
   0 -10   6       15.08       13.45      4.47 o 
   1 -10   6      181.35      166.23     16.19 o 
   2 -10   6      107.31      119.65     15.08 o 
   3 -10   6       25.77       16.86      8.50 o 
  -8  -9   6        5.35        9.09      5.24 o 
  -7  -9   6      111.68      108.27      9.72 o 
  -6  -9   6      235.17      229.86     12.57 o 
  -5  -9   6      251.78      247.25     12.49 o 
  -4  -9   6        0.18       -0.28      3.03 o 
  -3  -9   6      158.43      146.30      7.26 o 
  -2  -9   6      501.56      483.48     10.68 o 
  -1  -9   6      414.48      399.17      9.70 o 
   0  -9   6       31.37       35.60      5.58 o 
   1  -9   6       21.73       19.14      7.73 o 
   2  -9   6       71.95       66.15     11.55 o 
   3  -9   6      207.58      247.85     18.94 o 
   4  -9   6       78.98       72.97     12.56 o 
  -9  -8   6       34.72       32.76     10.44 o 
  -8  -8   6        0.85       -0.25      4.63 o 
  -7  -8   6       70.46       73.78      8.11 o 
  -6  -8   6      150.29      169.11     10.33 o 
  -5  -8   6       85.79       95.94      8.28 o 
  -4  -8   6       19.57       20.85      4.96 o 
  -3  -8   6      228.70      206.74      8.03 o 
  -2  -8   6        9.28       12.51      2.83 o 
  -1  -8   6      583.98      608.05     11.42 o 
   0  -8   6      492.02      474.46      9.98 o 
   1  -8   6       30.20       33.67      5.22 o 
   2  -8   6        9.82       12.81      6.19 o 
   3  -8   6       50.19       51.90     10.39 o 
   4  -8   6      197.91      211.07     17.49 o 
   5  -8   6       97.78       98.08      9.77 o 
  -9  -7   6       99.72      120.66     16.57 o 
  -8  -7   6      120.50      115.85      9.87 o 
  -7  -7   6       31.23       27.31      5.80 o 
  -6  -7   6        3.43        8.02      3.86 o 
  -5  -7   6       46.95       56.08      6.51 o 
  -4  -7   6      385.65      393.37     10.44 o 
  -3  -7   6      204.16      202.75      7.64 o 
  -2  -7   6        3.70        2.50      2.75 o 
  -1  -7   6       20.21       17.64      2.86 o 
   0  -7   6      352.66      326.67      7.98 o 
   1  -7   6      140.00      118.23      6.04 o 
   2  -7   6        0.85       -2.13      4.20 o 
   3  -7   6       48.85       44.73      6.09 o 
   4  -7   6      452.06      456.50     16.12 o 
   5  -7   6      180.54      165.40     11.00 o 
   6  -7   6       26.39       31.70      6.66 o 
  -9  -6   6       56.60       63.83     13.24 o 
  -8  -6   6       27.20       28.36      6.18 o 
  -7  -6   6      223.92      220.74     12.83 o 
  -6  -6   6       12.96       16.22      4.49 o 
  -5  -6   6        1.80        3.39      3.38 o 
  -4  -6   6      182.00      165.05      6.60 o 
  -3  -6   6      275.31      266.93      8.18 o 
  -2  -6   6     1135.09     1109.76     15.98 o 
  -1  -6   6      533.03      581.59     11.60 o 
   0  -6   6       11.60       11.37      2.43 o 
   1  -6   6      239.67      219.84      6.28 o 
   2  -6   6      430.25      422.46      8.63 o 
   3  -6   6        6.53        8.95      3.83 o 
   4  -6   6      111.19      108.09      8.47 o 
   5  -6   6       70.15       74.18      9.33 o 
   6  -6   6       43.70       42.07      7.14 o 
  -9  -5   6        6.10        4.98      7.88 o 
  -8  -5   6      119.82      127.67     14.59 o 
  -7  -5   6        0.65        0.15      3.31 o 
  -6  -5   6        7.15       12.48      4.23 o 
  -5  -5   6       48.36       46.05      5.67 o 
  -4  -5   6      618.92      582.05     15.01 o 
  -3  -5   6      449.40      447.96      9.79 o 
  -2  -5   6      915.01      862.62     13.40 o 
  -1  -5   6     1051.80     1098.90     13.08 o 
   0  -5   6      177.92      203.10      4.79 o 
   1  -5   6      289.22      246.55      6.16 o 
   2  -5   6        1.90        0.41      1.73 o 
   3  -5   6        1.76        1.16      2.41 o 
   4  -5   6      343.60      330.53      9.84 o 
   5  -5   6       42.47       52.30      6.63 o 
   6  -5   6        8.53        5.66      4.11 o 
   7  -5   6        0.18        7.17      4.74 o 
  -9  -4   6       14.32       19.57      8.99 o 
  -8  -4   6        0.54       -5.07      5.61 o 
  -7  -4   6       17.86       20.35      5.05 o 
  -6  -4   6        0.66       -0.66      2.68 o 
  -5  -4   6      841.73      877.60     18.87 o 
  -4  -4   6      694.10      712.05     15.94 o 
  -3  -4   6        1.63        1.73      1.87 o 
  -2  -4   6       82.93       85.00      4.56 o 
  -1  -4   6       40.07       33.34      2.78 o 
   0  -4   6      676.44      639.90      7.81 o 
   1  -4   6        9.88       17.45      2.16 o 
   2  -4   6       80.36       86.37      3.97 o 
   3  -4   6       39.77       39.41      3.98 o 
   4  -4   6      915.81      898.81     15.39 o 
   5  -4   6      479.45      451.98     11.63 o 
   6  -4   6      229.07      221.57     12.18 o 
   7  -4   6       12.95       21.31      8.99 o 
   8  -4   6        6.03        6.52      8.41 o 
  -9  -3   6       41.30       48.52     10.97 o 
  -8  -3   6       90.17       90.27     12.23 o 
  -7  -3   6        0.24       -0.91      2.97 o 
  -6  -3   6      208.52      204.78      9.73 o 
  -5  -3   6      710.62      721.66     16.30 o 
  -4  -3   6      396.04      380.99     11.46 o 
  -3  -3   6     1514.09     1511.32     29.19 o 
  -2  -3   6      517.67      456.21      9.91 o 
  -1  -3   6     2071.58     2517.51     18.61 o 
   0  -3   6      140.64      110.44      3.37 o 
   1  -3   6      201.74      242.69      5.47 o 
   2  -3   6        9.48        7.26      2.14 o 
   3  -3   6      387.53      392.17     10.30 o 
   4  -3   6        0.08       -0.83      2.10 o 
   5  -3   6      342.23      307.46      9.52 o 
   6  -3   6       97.43       93.70      6.34 o 
   7  -3   6       46.29       46.78     10.39 o 
   8  -3   6       10.02       13.39      8.12 o 
  -9  -2   6       77.22       73.02     12.27 o 
  -8  -2   6       58.68       52.38     10.10 o 
  -7  -2   6       13.72       23.53      7.10 o 
  -6  -2   6      144.82      158.79      6.57 o 
  -5  -2   6       78.12       78.62      4.56 o 
  -4  -2   6      210.47      195.31      6.02 o 
  -3  -2   6      732.45      737.36     16.24 o 
  -2  -2   6      146.95      113.27      6.01 o 
  -1  -2   6     1522.49     1634.26     14.06 o 
   0  -2   6     3838.17     4470.43     21.24 o 
   1  -2   6     1145.12     1150.47     13.10 o 
   2  -2   6     1737.16     1794.51     17.76 o 
   3  -2   6     1260.43     1349.22     16.66 o 
   4  -2   6      408.35      397.50     21.82 o 
   5  -2   6      182.17      172.81      7.24 o 
   6  -2   6        4.70        7.12      2.98 o 
   7  -2   6      201.25      189.48     10.70 o 
   8  -2   6       28.62       31.31      9.81 o 
  -9  -1   6      147.14      184.40     16.24 o 
  -8  -1   6       44.85       66.64     10.39 o 
  -7  -1   6       10.32       14.95      4.11 o 
  -6  -1   6       93.11       85.12      6.52 o 
  -5  -1   6      869.28      890.88     16.83 o 
  -4  -1   6       63.60       62.46      4.61 o 
  -3  -1   6        3.78        1.45      3.04 o 
  -2  -1   6     2333.84     2615.56     36.92 o 
  -1  -1   6     1249.34     1238.40     16.81 o 
   0  -1   6      762.17      714.39     10.16 o 
   1  -1   6     1919.28     2062.40     17.42 o 
   2  -1   6      651.07      724.08     10.76 o 
   3  -1   6      360.48      345.14      8.08 o 
   4  -1   6      351.59      344.64      6.70 o 
   5  -1   6        0.54        2.56      2.35 o 
   6  -1   6       34.44       37.62      4.62 o 
   7  -1   6       66.42       68.02      7.37 o 
   8  -1   6      164.39      166.17     15.37 o 
   9  -1   6       26.21       35.23     10.49 o 
  -8   0   6       85.97       87.52      9.95 o 
  -7   0   6        3.53        4.52      3.41 o 
  -6   0   6      152.86      136.87      7.92 o 
  -5   0   6      545.48      593.26     11.00 o 
  -4   0   6      105.77       92.05      7.97 o 
  -3   0   6       19.59       22.57      4.45 o 
  -2   0   6     2494.97     2781.55     36.97 o 
  -1   0   6     7414.92     8032.65     48.81 o 
   0   0   6      744.77      790.65     12.78 o 
   1   0   6       22.27       23.92      2.27 o 
   2   0   6      231.41      215.16      5.83 o 
   3   0   6      129.39      125.99      4.08 o 
   4   0   6        8.41       11.26      1.91 o 
   5   0   6       97.54       93.96      5.28 o 
   6   0   6      142.88      138.92      6.58 o 
   7   0   6        7.81        4.55      3.75 o 
   8   0   6       63.47       68.50      7.71 o 
   9   0   6       59.50       78.77      8.83 o 
  -9   1   6       51.73       44.17      9.91 o 
  -8   1   6      106.81      115.01     13.00 o 
  -7   1   6       27.45       28.47      5.19 o 
  -6   1   6       52.56       63.50      6.03 o 
  -5   1   6      242.79      224.63     12.77 o 
  -4   1   6      640.55      662.41     18.85 o 
  -3   1   6      111.03      169.42      9.57 o 
  -2   1   6      120.81       66.54      6.09 o 
  -1   1   6        0.19        0.43      1.52 o 
   0   1   6      384.38      356.81      8.23 o 
   1   1   6      305.72      255.01     10.97 o 
   2   1   6     7133.91     7623.32     52.75 o 
   3   1   6       13.49       14.75      1.90 o 
   4   1   6      290.70      302.12      6.18 o 
   5   1   6      174.68      191.97      9.10 o 
   6   1   6      415.29      445.99     13.89 o 
   7   1   6      218.78      217.59     13.46 o 
   8   1   6       60.09       52.90      7.03 o 
   9   1   6       15.05       16.64      5.48 o 
  -8   2   6       13.06       15.80      6.86 o 
  -7   2   6      127.75      124.00     12.27 o 
  -6   2   6      191.47      187.76      9.07 o 
  -5   2   6      164.64      145.22      6.09 o 
  -4   2   6       38.64       46.50      3.46 o 
  -3   2   6        1.45        2.08      3.19 o 
  -2   2   6      594.20      522.27     15.22 o 
  -1   2   6     1341.31     1421.66     13.58 o 
   0   2   6        4.53        8.53      2.12 o 
   1   2   6       39.52       48.98      3.68 o 
   2   2   6      130.22       90.73      3.93 o 
   3   2   6      955.50      821.08     11.36 o 
   4   2   6       54.39       56.21      3.74 o 
   5   2   6      524.38      491.66     26.88 o 
   6   2   6       16.21       19.41      4.69 o 
   7   2   6       77.12       91.62      7.70 o 
   8   2   6       26.95       33.06      8.50 o 
   9   2   6       27.27       32.75      6.52 o 
  10   2   6        0.97       -3.68      4.26 o 
  -8   3   6       21.52       19.72      7.88 o 
  -7   3   6       29.18       25.32      7.68 o 
  -6   3   6      482.64      518.83     15.48 o 
  -5   3   6      243.69      237.10      9.89 o 
  -4   3   6       20.51       18.32      2.58 o 
  -3   3   6        0.02        0.46      1.60 o 
  -2   3   6       56.01       48.64      2.84 o 
  -1   3   6     6005.55     6359.18     32.32 o 
   0   3   6     1370.83     1483.56     18.60 o 
   1   3   6        1.39        1.06      1.67 o 
   2   3   6      168.65      174.34      6.46 o 
   3   3   6       67.79       47.54      3.35 o 
   4   3   6       17.47       11.33      2.51 o 
   5   3   6      323.23      295.17      9.47 o 
   6   3   6      145.50      123.19      8.08 o 
   7   3   6       95.99       85.04      7.49 o 
   8   3   6        0.36        0.43      3.45 o 
   9   3   6       52.79       52.25      7.57 o 
  10   3   6       21.00       23.62      6.39 o 
  -8   4   6        3.36        4.01      6.43 o 
  -7   4   6       15.02       23.29      7.92 o 
  -6   4   6       14.12       18.41      4.62 o 
  -5   4   6        0.67        0.13      2.65 o 
  -4   4   6        8.41        7.83      4.35 o 
  -3   4   6       14.04       19.12      3.38 o 
  -2   4   6     1083.25     1062.94     10.21 o 
  -1   4   6      256.51      244.33      6.75 o 
   0   4   6      410.00      409.60     12.10 o 
   1   4   6     4472.51     4530.61     33.66 o 
   2   4   6      314.13      291.05      8.25 o 
   3   4   6      229.29      247.82      8.17 o 
   4   4   6     1152.78     1186.16     15.22 o 
   5   4   6      806.79      861.29     16.48 o 
   6   4   6     1206.76     1096.71     16.16 o 
   7   4   6      141.78      105.28      8.15 o 
   8   4   6        0.87        3.51      4.04 o 
   9   4   6       10.00        7.81      4.66 o 
  10   4   6       99.48      102.78     10.16 o 
  -7   5   6      151.47      167.29     16.43 o 
  -6   5   6      223.69      229.31     11.72 o 
  -5   5   6      681.75      705.06     18.58 o 
  -4   5   6        1.10        1.98      3.58 o 
  -3   5   6       17.31       12.57      3.13 o 
  -2   5   6       48.13       49.66      4.64 o 
  -1   5   6      159.65      138.50      4.49 o 
   0   5   6      712.68      713.83      9.86 o 
   1   5   6       52.05       51.16      3.88 o 
   2   5   6      761.66      759.19     13.42 o 
   3   5   6     1467.33     1491.16     21.00 o 
   4   5   6       59.88       57.11      5.00 o 
   5   5   6       72.01       73.78      4.86 o 
   6   5   6     2319.11     2220.48     23.85 o 
   7   5   6        6.04       10.18      4.01 o 
   8   5   6        0.97       -1.27      3.34 o 
   9   5   6       19.88       25.69      6.05 o 
  10   5   6       29.77       32.26      6.93 o 
  -7   6   6       63.57       81.09     13.39 o 
  -6   6   6      273.19      281.79     13.63 o 
  -5   6   6      302.57      307.34     15.46 o 
  -4   6   6      135.32      136.08     11.84 o 
  -3   6   6     1006.05      939.92     23.36 o 
  -2   6   6      263.28      267.65      9.83 o 
  -1   6   6      647.43      662.36     14.66 o 
   0   6   6      168.49      165.02      4.94 o 
   1   6   6        5.80        1.98      1.71 o 
   2   6   6     1383.82     1441.21     15.63 o 
   3   6   6      632.69      601.76     13.14 o 
   4   6   6      206.35      206.37      8.62 o 
   5   6   6      356.67      342.66     11.21 o 
   6   6   6       32.65       34.81      4.22 o 
   7   6   6      941.98      951.61     16.75 o 
   8   6   6        7.72       10.07      4.12 o 
   9   6   6       19.82       28.78      6.14 o 
  10   6   6       11.60       17.16      5.83 o 
  -6   7   6        3.60        8.82      4.70 o 
  -5   7   6       21.21       26.69      5.82 o 
  -4   7   6      118.99      119.60     11.79 o 
  -3   7   6        2.82        4.20      4.64 o 
  -2   7   6     1890.98     1813.70     25.72 o 
  -1   7   6      182.38      202.75      8.93 o 
   0   7   6     1989.84     1942.60     85.70 o 
   1   7   6     1550.03     1616.59     23.47 o 
   2   7   6      153.15      148.05      5.54 o 
   3   7   6      926.40      895.92     44.33 o 
   4   7   6      510.85      524.15     10.39 o 
   5   7   6        5.21        7.51      3.26 o 
   6   7   6      290.62      305.67     11.63 o 
   7   7   6      205.99      197.56      8.22 o 
   8   7   6       56.79       65.53      7.45 o 
   9   7   6        9.48       10.34      4.78 o 
  10   7   6       46.13       52.99      8.28 o 
  -6   8   6        5.29        6.03      5.22 o 
  -5   8   6      107.37      119.50     10.36 o 
  -4   8   6      192.96      204.84     15.95 o 
  -3   8   6      546.99      560.93     24.26 o 
  -2   8   6       70.56       70.25      6.46 o 
  -1   8   6      805.75      824.70     18.04 o 
   0   8   6       64.94       72.76      6.21 o 
   1   8   6      687.18      662.65     15.83 o 
   2   8   6      379.24      386.00     11.96 o 
   3   8   6      363.03      395.97      9.33 o 
   4   8   6      687.31      676.30     12.41 o 
   5   8   6      242.41      238.60     10.50 o 
   6   8   6       84.62       78.62      6.90 o 
   7   8   6       34.76       33.22      5.90 o 
   8   8   6       28.57       41.75      6.37 o 
   9   8   6       18.92       23.84      6.03 o 
  10   8   6       10.49        9.57      8.02 o 
  -5   9   6        1.04        0.07      4.41 o 
  -4   9   6      117.30       97.70      9.49 o 
  -3   9   6      134.12      116.22     13.19 o 
  -2   9   6      330.49      314.19     18.51 o 
  -1   9   6       15.76       11.29      4.06 o 
   0   9   6       42.80       48.68      5.93 o 
   1   9   6       19.85       23.28      4.68 o 
   2   9   6       14.97       17.18      4.23 o 
   3   9   6       56.32       68.75      6.20 o 
   4   9   6       35.57       39.16      4.11 o 
   5   9   6        0.38        1.36      3.10 o 
   6   9   6      171.33      184.13      9.79 o 
   7   9   6      261.99      261.05     12.25 o 
   8   9   6       66.69       65.78      9.91 o 
   9   9   6       40.51       33.78      9.62 o 
  -4  10   6        8.03        4.15      4.61 o 
  -3  10   6        3.99        4.59      5.85 o 
  -2  10   6       26.65       21.12      7.39 o 
  -1  10   6       35.24       34.64      5.67 o 
   0  10   6        5.37        6.67      3.96 o 
   1  10   6      103.13       91.23      7.62 o 
   2  10   6       29.73       26.77      5.04 o 
   3  10   6      617.40      632.91     16.75 o 
   4  10   6      165.18      158.98     13.87 o 
   5  10   6        0.43        2.73      3.48 o 
   6  10   6        5.94        4.04      3.82 o 
   7  10   6       55.05       49.76      6.78 o 
   8  10   6       64.77       77.52      8.44 o 
   9  10   6       77.25       98.10     14.11 o 
  -3  11   6       67.54       66.40     12.47 o 
  -2  11   6       20.60       19.67      9.23 o 
  -1  11   6       25.68       28.66      8.89 o 
   0  11   6      727.89      695.18     19.33 o 
   1  11   6      175.69      155.50      9.70 o 
   2  11   6       21.14       11.55      4.30 o 
   3  11   6       15.38       21.04      5.05 o 
   4  11   6      225.45      212.72     15.70 o 
   5  11   6       78.47       69.29     11.36 o 
   6  11   6        0.46        0.74      3.76 o 
   7  11   6        0.61       -0.78      3.91 o 
   8  11   6       29.35       16.51      5.50 o 
  -2  12   6       21.56       23.77      9.91 o 
  -1  12   6        2.38       -0.19      6.62 o 
   0  12   6      105.28      102.20      9.24 o 
   1  12   6      429.69      401.61     15.35 o 
   2  12   6       59.38       63.43      7.43 o 
   3  12   6       13.31       13.05      4.80 o 
   4  12   6       92.96       88.14     12.42 o 
   5  12   6       20.97       18.56      8.60 o 
   6  12   6       20.99       16.04      8.41 o 
   7  12   6       38.53       39.58     10.53 o 
   8  12   6       10.63       13.51      5.70 o 
  -1  13   6       13.53       13.68      8.60 o 
   0  13   6        4.05        6.23      8.07 o 
   1  13   6       74.95       66.07      8.37 o 
   2  13   6      202.40      201.93     11.92 o 
   3  13   6        1.24        1.90      4.35 o 
   4  13   6       10.78       17.20      7.88 o 
   5  13   6       45.86       55.33     11.50 o 
   6  13   6      181.67      189.18     18.22 o 
   7  13   6      227.35      227.41     19.67 o 
   1  14   6        6.50        6.61      4.97 o 
   2  14   6       24.58       15.89      5.55 o 
   3  14   6       37.94       31.31      9.33 o 
   4  14   6        4.21        8.46      7.59 o 
   5  14   6       24.84       33.73     10.15 o 
  -4 -12   7       37.14       41.41     10.82 o 
  -3 -12   7       62.75       59.82     11.98 o 
  -2 -12   7       24.04       19.81      6.26 o 
  -1 -12   7       15.74       18.72      5.90 o 
  -6 -11   7       80.06       88.41      9.99 o 
  -5 -11   7       56.47       60.96      8.16 o 
  -4 -11   7       35.32       42.48     10.34 o 
  -3 -11   7        1.42       -0.94      3.69 o 
  -2 -11   7       42.61       43.21      7.21 o 
  -1 -11   7       46.08       36.85      6.69 o 
   0 -11   7        9.86       10.53      7.78 o 
   1 -11   7        0.02       -1.50      6.48 o 
  -7 -10   7        7.58        6.51      5.53 o 
  -6 -10   7      138.77      125.88     10.87 o 
  -5 -10   7      189.74      187.50     11.84 o 
  -4 -10   7        0.46       -0.15      3.21 o 
  -3 -10   7       13.49       14.18      3.40 o 
  -2 -10   7        0.53        1.22      3.56 o 
  -1 -10   7       70.64       78.47      8.06 o 
   0 -10   7      171.32      171.59     15.56 o 
   1 -10   7       16.75       16.62      8.21 o 
   2 -10   7        5.76        6.04      7.44 o 
   3 -10   7       10.47       20.10      8.46 o 
  -8  -9   7       15.12        8.37      5.28 o 
  -7  -9   7        0.08       -0.63      4.37 o 
  -6  -9   7        0.45       -4.05      4.05 o 
  -5  -9   7      122.90      128.74     10.24 o 
  -4  -9   7       70.08       82.50      8.17 o 
  -3  -9   7       36.18       37.69      4.17 o 
  -2  -9   7       34.28       43.34      4.35 o 
  -1  -9   7        5.33        3.03      2.39 o 
   0  -9   7      282.05      244.36     11.77 o 
   1  -9   7      193.32      206.19     17.01 o 
   2  -9   7      173.38      166.33     15.99 o 
   3  -9   7       14.67        5.12      6.04 o 
   4  -9   7       25.72       33.44     10.00 o 
  -8  -8   7       75.08       92.21      9.73 o 
  -7  -8   7       55.66       75.07      8.47 o 
  -6  -8   7      272.31      243.83     12.38 o 
  -5  -8   7       67.54       66.86      7.58 o 
  -4  -8   7       73.97       72.35      7.24 o 
  -3  -8   7       74.89       87.35      6.03 o 
  -2  -8   7       52.11       50.27      4.26 o 
  -1  -8   7      699.41      693.28     12.48 o 
   0  -8   7      219.34      209.17      7.66 o 
   1  -8   7      183.78      172.93      9.60 o 
   2  -8   7       90.32       89.59     12.32 o 
   3  -8   7        9.21       11.98      6.43 o 
   4  -8   7        0.10        1.59      5.80 o 
   5  -8   7       36.23       36.73     10.24 o 
  -8  -7   7       97.11      109.65      9.95 o 
  -7  -7   7      162.35      173.54     10.98 o 
  -6  -7   7      171.96      173.67     11.52 o 
  -5  -7   7       96.93       91.96      7.96 o 
  -4  -7   7       56.52       55.37      4.91 o 
  -3  -7   7      393.92      398.37     10.66 o 
  -2  -7   7      204.46      191.65      6.63 o 
  -1  -7   7      573.18      540.08     10.63 o 
   0  -7   7      486.81      434.98      9.61 o 
   1  -7   7      318.97      331.39      9.92 o 
   2  -7   7       19.36       22.08      7.01 o 
   3  -7   7        7.07       15.90      6.43 o 
   4  -7   7       21.70       22.95      5.72 o 
   5  -7   7       33.01       34.16     10.51 o 
  -9  -6   7      142.67      165.46     18.46 o 
  -8  -6   7        3.43        3.82      5.65 o 
  -7  -6   7        5.11        8.20      4.41 o 
  -6  -6   7       17.31       17.86      6.21 o 
  -5  -6   7       10.84       11.97      4.01 o 
  -4  -6   7      267.96      258.53      8.48 o 
  -3  -6   7      118.51      119.92      6.82 o 
  -2  -6   7       97.40       91.72      6.54 o 
  -1  -6   7      332.11      335.84      8.12 o 
   0  -6   7      518.37      484.87     12.05 o 
   1  -6   7      390.12      349.40     11.66 o 
   2  -6   7      175.48      167.62      7.15 o 
   3  -6   7       35.69       36.84      4.53 o 
   4  -6   7      230.39      237.95     11.79 o 
   5  -6   7      137.65      126.87      9.77 o 
   6  -6   7      111.39      115.21     10.05 o 
  -9  -5   7       32.19       27.88     10.44 o 
  -8  -5   7       31.08       27.98     10.20 o 
  -7  -5   7        0.93        0.67      3.47 o 
  -6  -5   7      124.94      113.48      8.54 o 
  -5  -5   7       14.51       12.47      4.07 o 
  -4  -5   7      167.33      160.99      8.80 o 
  -3  -5   7      245.90      232.47      7.67 o 
  -2  -5   7      556.05      543.58     16.16 o 
  -1  -5   7       58.64       57.59      3.78 o 
   0  -5   7      251.24      278.83      7.15 o 
   1  -5   7      490.71      524.92      9.05 o 
   2  -5   7        1.60        0.58      1.85 o 
   3  -5   7      143.94      156.84      7.06 o 
   4  -5   7       63.96       59.76      5.33 o 
   5  -5   7      132.26      144.44      9.46 o 
   6  -5   7       97.76       92.56      8.91 o 
   7  -5   7       23.31       20.81      6.16 o 
  -9  -4   7        8.14        6.57      7.78 o 
  -8  -4   7      191.64      205.95     17.15 o 
  -7  -4   7       49.15       46.84      6.43 o 
  -6  -4   7      210.04      229.80     10.87 o 
  -5  -4   7      312.51      308.55     11.74 o 
  -4  -4   7       20.64       22.32      4.29 o 
  -3  -4   7      725.85      681.37     23.46 o 
  -2  -4   7      333.21      298.23      8.10 o 
  -1  -4   7      742.72      754.07     10.99 o 
   0  -4   7        0.11        1.13      1.29 o 
   1  -4   7      114.45      103.05      4.28 o 
   2  -4   7      294.28      309.43      7.11 o 
   3  -4   7      452.04      452.72     10.74 o 
   4  -4   7      106.73      106.71      6.29 o 
   5  -4   7        8.99        6.42      3.11 o 
   6  -4   7        0.69        4.11      3.69 o 
   7  -4   7       49.07       44.84     11.02 o 
  -9  -3   7        1.50        1.79      7.97 o 
  -8  -3   7       25.87       30.44      9.23 o 
  -7  -3   7      112.10      114.03      8.53 o 
  -6  -3   7       68.10       60.61      6.28 o 
  -5  -3   7      974.24      882.41     22.04 o 
  -4  -3   7       36.06       26.23      4.76 o 
  -3  -3   7        0.21       -1.21      2.11 o 
  -2  -3   7       19.75       29.42      3.12 o 
  -1  -3   7       65.70       45.63      3.09 o 
   0  -3   7        6.72        4.88      1.38 o 
   1  -3   7      153.45      166.42      4.92 o 
   2  -3   7       38.37       39.78      3.54 o 
   3  -3   7      363.10      373.63      9.50 o 
   4  -3   7     1051.75     1068.97     16.83 o 
   5  -3   7      106.95      102.34      6.27 o 
   6  -3   7       63.45       52.74      5.35 o 
   7  -3   7        0.18       -0.19      6.19 o 
   8  -3   7       79.90       75.82     12.95 o 
  -9  -2   7       44.25       44.22     11.50 o 
  -8  -2   7       49.18       55.86     10.82 o 
  -7  -2   7       73.29       85.34     11.16 o 
  -6  -2   7      310.03      337.53     18.27 o 
  -5  -2   7      348.94      331.37     11.61 o 
  -4  -2   7     1073.55     1026.92     13.82 o 
  -3  -2   7        5.39        5.74      2.78 o 
  -2  -2   7       59.55       52.83      4.59 o 
  -1  -2   7     1474.18     1574.57     14.83 o 
   0  -2   7     2559.32     2810.81     23.56 o 
   1  -2   7      431.27      476.58     10.34 o 
   2  -2   7      140.21      177.39      6.08 o 
   3  -2   7       13.85       12.63      2.80 o 
   4  -2   7      796.60      781.68     19.06 o 
   5  -2   7      460.29      440.59     11.20 o 
   6  -2   7       95.36       99.00      7.32 o 
   7  -2   7        2.37       -0.06      4.08 o 
   8  -2   7       30.94       24.64      9.66 o 
  -9  -1   7      198.12      203.39     17.73 o 
  -8  -1   7      179.97      183.09     15.80 o 
  -7  -1   7      143.24      150.57     13.29 o 
  -6  -1   7       20.32       19.08      4.23 o 
  -5  -1   7        4.87        9.43      3.27 o 
  -4  -1   7      327.06      312.07     14.64 o 
  -3  -1   7      498.36      510.34     18.02 o 
  -2  -1   7      112.40       83.16      7.49 o 
  -1  -1   7       38.65       49.36      4.32 o 
   0  -1   7       28.92       26.44      2.75 o 
   1  -1   7     2370.99     2451.03     20.33 o 
   2  -1   7     3009.67     3259.54     25.23 o 
   3  -1   7      134.41      158.97      6.20 o 
   4  -1   7       12.76       10.13      2.12 o 
   5  -1   7      233.89      234.00      8.17 o 
   6  -1   7      234.51      258.72      9.04 o 
   7  -1   7      124.53      148.28      9.99 o 
   8  -1   7       49.11       49.15      7.63 o 
   9  -1   7        3.50        3.62      5.38 o 
  -8   0   7       35.92       42.38      6.51 o 
  -7   0   7      264.24      251.02     11.20 o 
  -6   0   7      295.44      297.54     12.37 o 
  -5   0   7        0.11        2.03      3.17 o 
  -4   0   7       25.24       23.73      5.36 o 
  -3   0   7       60.89       57.94      6.91 o 
  -2   0   7     1329.90     1372.75     26.82 o 
  -1   0   7        1.61        1.61      1.91 o 
   0   0   7      272.93      293.49      8.57 o 
   1   0   7       40.66       41.34      3.77 o 
   2   0   7     1101.66     1142.32     14.02 o 
   3   0   7     1169.63     1180.92     15.59 o 
   4   0   7       78.77       73.78      3.75 o 
   5   0   7      143.37      126.07      6.11 o 
   6   0   7      305.22      307.18      9.46 o 
   7   0   7      288.73      290.72     12.70 o 
   8   0   7      146.94      151.47     11.57 o 
   9   0   7       15.94       24.18      6.55 o 
  -9   1   7        8.13       14.93      7.01 o 
  -8   1   7       32.94       35.42      8.79 o 
  -7   1   7      121.09      127.14     11.94 o 
  -6   1   7      259.12      270.71     10.87 o 
  -5   1   7     1057.77     1035.91     15.32 o 
  -4   1   7      133.34      149.61     10.44 o 
  -3   1   7       22.00       17.06      4.64 o 
  -2   1   7     1957.22     2019.57     22.14 o 
  -1   1   7     5149.31     5421.54     38.85 o 
   0   1   7     1930.75     2159.08     22.86 o 
   1   1   7      279.64      335.26     13.19 o 
   2   1   7       76.97       66.72      3.85 o 
   3   1   7     1428.95     1474.73     14.98 o 
   4   1   7       39.10       38.31      2.88 o 
   5   1   7      101.95       94.87      5.32 o 
   6   1   7        0.04        0.61      3.47 o 
   7   1   7       40.63       30.23      5.68 o 
   8   1   7       24.17       10.78      4.99 o 
   9   1   7       58.18       48.43      7.62 o 
  -8   2   7        4.76        2.42      5.32 o 
  -7   2   7        3.55        3.19      4.93 o 
  -6   2   7      441.26      376.39     19.33 o 
  -5   2   7      336.77      361.94     11.07 o 
  -4   2   7      165.76      166.01      7.47 o 
  -3   2   7      644.59      641.39     17.69 o 
  -2   2   7        5.94        4.79      2.05 o 
  -1   2   7        1.66        2.26      1.50 o 
   0   2   7      199.37      168.23      6.45 o 
   1   2   7      478.51      382.89      9.57 o 
   2   2   7      670.80      650.60     12.64 o 
   3   2   7     1151.94     1185.68     14.62 o 
   4   2   7        4.81       -0.25      1.78 o 
   5   2   7      180.16      197.86      6.81 o 
   6   2   7      303.24      285.77     11.65 o 
   7   2   7      439.50      432.05     15.20 o 
   8   2   7        8.05       10.36      4.75 o 
   9   2   7        2.03        1.57      4.55 o 
  -8   3   7       14.84       17.49      7.59 o 
  -7   3   7      113.22      118.78     13.48 o 
  -6   3   7       30.97       37.10      5.47 o 
  -5   3   7      391.17      374.02     17.35 o 
  -4   3   7       10.90       12.15      2.65 o 
  -3   3   7      234.07      274.68      8.45 o 
  -2   3   7      765.77      773.41     10.57 o 
  -1   3   7      132.52      158.71      4.88 o 
   0   3   7      141.76      113.33      5.32 o 
   1   3   7      285.55      283.66      8.30 o 
   2   3   7       21.54       29.48      3.53 o 
   3   3   7       66.41       88.29      4.61 o 
   4   3   7      350.04      299.51      7.96 o 
   5   3   7      941.96      918.29     14.16 o 
   6   3   7     1963.12     1962.53     29.52 o 
   7   3   7      321.35      310.10     12.81 o 
   8   3   7       19.48       20.68      5.38 o 
   9   3   7        0.81       -0.13      4.69 o 
  10   3   7       39.94       46.79      8.00 o 
  -8   4   7       68.97       78.62     13.05 o 
  -7   4   7        0.45       -1.84      4.25 o 
  -6   4   7      397.96      405.20     15.34 o 
  -5   4   7      108.33      106.41     10.34 o 
  -4   4   7       21.38       13.19      3.50 o 
  -3   4   7       16.36       14.44      3.21 o 
  -2   4   7     2375.58     2318.74     23.70 o 
  -1   4   7      209.99      183.74      6.51 o 
   0   4   7      629.72      664.94     12.06 o 
   1   4   7      616.97      629.68     12.20 o 
   2   4   7      757.35      821.24     14.49 o 
   3   4   7      714.80      746.09     14.52 o 
   4   4   7       63.97       66.05      4.47 o 
   5   4   7      144.75      136.88      6.33 o 
   6   4   7      615.51      618.40     12.60 o 
   7   4   7      240.68      253.06     11.56 o 
   8   4   7       61.87       63.70      7.64 o 
   9   4   7       13.77       23.31      6.19 o 
  10   4   7        0.39       -3.20      5.00 o 
  -7   5   7       36.28       46.39     10.92 o 
  -6   5   7      108.70      106.90      8.90 o 
  -5   5   7      194.89      196.87     14.06 o 
  -4   5   7       57.02       51.61      8.26 o 
  -3   5   7       89.52       78.68      6.01 o 
  -2   5   7      748.21      713.81     15.32 o 
  -1   5   7     1789.48     1785.58     16.98 o 
   0   5   7      538.23      458.38     10.07 o 
   1   5   7      622.36      625.25     12.15 o 
   2   5   7      376.86      365.26      9.93 o 
   3   5   7      808.30      744.12     19.06 o 
   4   5   7       70.95       61.73      5.48 o 
   5   5   7       26.14       22.51      3.46 o 
   6   5   7      545.88      553.82     12.50 o 
   7   5   7      108.01       82.92      7.45 o 
   8   5   7        0.32       -1.59      3.46 o 
   9   5   7       10.59        9.96      4.80 o 
  10   5   7       43.70       50.81      8.07 o 
  -7   6   7        4.37       -0.34      5.61 o 
  -6   6   7        6.80        2.06      3.61 o 
  -5   6   7      365.91      365.74     14.51 o 
  -4   6   7      273.32      251.33     15.85 o 
  -3   6   7      248.81      245.33      9.95 o 
  -2   6   7       46.18       46.49      5.11 o 
  -1   6   7      649.26      658.82     20.15 o 
   0   6   7      536.12      575.84      9.59 o 
   1   6   7     1055.01     1100.02     13.71 o 
   2   6   7     1561.90     1567.74     34.16 o 
   3   6   7        7.07       12.65      3.40 o 
   4   6   7       52.05       59.69      5.50 o 
   5   6   7      595.29      578.88     14.82 o 
   6   6   7      602.34      611.28     13.11 o 
   7   6   7       96.66      105.33      6.53 o 
   8   6   7       57.31       41.86      6.61 o 
   9   6   7        9.40        2.58      4.15 o 
  10   6   7       86.85       83.64     12.10 o 
  -6   7   7        0.90        3.83      4.13 o 
  -5   7   7       10.49        4.81      4.07 o 
  -4   7   7      121.28       99.83     11.60 o 
  -3   7   7      811.52      771.52     27.16 o 
  -2   7   7      174.58      174.51      8.89 o 
  -1   7   7      261.71      268.95     10.47 o 
   0   7   7      208.26      164.43      9.66 o 
   1   7   7        7.66        8.34      2.98 o 
   2   7   7      403.64      409.21      9.98 o 
   3   7   7       27.11       32.56      3.40 o 
   4   7   7      114.85      121.98      5.69 o 
   5   7   7        5.16        0.69      3.08 o 
   6   7   7      273.89      280.00     11.44 o 
   7   7   7      569.03      557.53     13.32 o 
   8   7   7        0.17        1.43      3.55 o 
   9   7   7        5.41        8.45      4.90 o 
  10   7   7        2.50        0.55      4.63 o 
  -6   8   7        4.77        3.70      4.69 o 
  -5   8   7       17.86       20.43      5.91 o 
  -4   8   7        0.04        2.95      4.88 o 
  -3   8   7       49.37       57.31      9.62 o 
  -2   8   7      829.58      810.10     18.71 o 
  -1   8   7      215.19      202.62      9.80 o 
   0   8   7        0.24        2.18      2.94 o 
   1   8   7      171.24      152.83      8.29 o 
   2   8   7      231.53      219.41     15.20 o 
   3   8   7      376.89      364.25      9.22 o 
   4   8   7        0.60        2.87      2.37 o 
   5   8   7       26.89       28.64      5.15 o 
   6   8   7       94.78       94.75      7.86 o 
   7   8   7      231.45      230.70     11.13 o 
   8   8   7       94.34       86.98     12.27 o 
   9   8   7        6.14       13.76      5.32 o 
  -5   9   7        5.48        0.22      4.60 o 
  -4   9   7       37.51       37.98      9.71 o 
  -3   9   7        0.46        1.26      4.74 o 
  -2   9   7       49.58       53.40      9.52 o 
  -1   9   7      555.27      588.99     16.69 o 
   0   9   7        9.77        9.14      3.91 o 
   1   9   7      131.79      125.65      8.11 o 
   2   9   7       11.57       11.86      4.03 o 
   3   9   7      148.28      159.79      8.64 o 
   4   9   7     1138.10     1134.67     16.80 o 
   5   9   7       37.92       45.59      5.97 o 
   6   9   7      123.36      124.95      8.74 o 
   7   9   7       12.16        7.62      4.49 o 
   8   9   7       17.21       22.95      5.64 o 
   9   9   7       23.30       20.01      8.75 o 
  -4  10   7       91.15      107.44     10.51 o 
  -3  10   7       62.32       62.05     11.50 o 
  -2  10   7        0.36        3.67      5.22 o 
  -1  10   7       81.66       64.21      7.09 o 
   0  10   7      330.76      320.76     19.21 o 
   1  10   7       10.88        8.76      3.91 o 
   2  10   7       81.75       89.18      7.48 o 
   3  10   7       27.25       25.90      4.99 o 
   4  10   7       18.95       15.50      4.50 o 
   5  10   7      113.23      118.12      8.41 o 
   6  10   7       10.67       17.12      4.82 o 
   7  10   7       47.17       46.25      6.93 o 
   8  10   7        1.73       -3.08      4.14 o 
   9  10   7        0.77        4.16      6.43 o 
  -3  11   7       65.18       73.45     13.24 o 
  -2  11   7       70.12       90.17     13.48 o 
  -1  11   7        6.42       13.21      5.68 o 
   0  11   7       43.94       43.51      6.65 o 
   1  11   7      140.19      127.65      9.10 o 
   2  11   7       94.39       96.85      8.32 o 
   3  11   7      266.08      252.77     11.73 o 
   4  11   7      119.53      102.59     12.32 o 
   5  11   7      107.03      101.04     12.71 o 
   6  11   7       13.07       17.01      7.83 o 
   7  11   7       19.82       19.08      5.54 o 
   8  11   7       45.70       48.29      8.96 o 
  -2  12   7        0.59       -3.33      7.01 o 
  -1  12   7       24.49       32.47     10.63 o 
   0  12   7       59.44       59.45      7.72 o 
   1  12   7       34.46       33.90      6.40 o 
   2  12   7       64.76       72.80      8.05 o 
   3  12   7       79.17       85.15      8.35 o 
   4  12   7      129.79      135.30     14.16 o 
   5  12   7       80.58       83.07     13.05 o 
   6  12   7       51.02       59.68     11.69 o 
   7  12   7       21.40       28.95     10.15 o 
   8  12   7       24.83       27.32      8.26 o 
  -1  13   7       27.33       23.44     10.34 o 
   0  13   7       75.85       78.87      9.16 o 
   1  13   7       64.43       68.90      8.67 o 
   2  13   7       13.04       18.43      5.83 o 
   3  13   7       14.45       17.71      5.69 o 
   4  13   7       34.71       38.85      9.95 o 
   5  13   7       80.99       80.36     13.68 o 
   6  13   7        5.95       10.78      8.50 o 
   7  13   7        0.26        0.43      7.59 o 
   2  14   7       58.49       59.45      8.51 o 
   3  14   7       23.87       29.48      9.71 o 
   4  14   7        5.97        7.59      8.02 o 
   5  14   7        7.82        7.10      7.06 o 
  -5 -11   8        6.77        9.26      5.01 o 
  -4 -11   8       16.31       13.27      4.44 o 
  -3 -11   8       42.41       47.45     10.92 o 
  -2 -11   8        3.26       10.32      4.97 o 
  -1 -11   8       72.98      104.22      9.83 o 
   0 -11   8       70.91      101.48     14.59 o 
  -6 -10   8       78.41       69.34      9.17 o 
  -5 -10   8        0.20        3.97      6.31 o 
  -4 -10   8       86.18       93.12     13.10 o 
  -3 -10   8       40.19       51.69      5.14 o 
  -2 -10   8      129.51      135.46      7.03 o 
  -1 -10   8       11.52       14.21      5.08 o 
   0 -10   8       37.93       44.48      6.99 o 
   1 -10   8       38.01       39.91     10.97 o 
   2 -10   8       25.88       23.34     10.10 o 
  -7  -9   8       35.14       39.05      7.85 o 
  -6  -9   8      200.29      209.27     13.09 o 
  -5  -9   8      292.76      308.83     14.62 o 
  -4  -9   8       30.14       39.87      6.51 o 
  -3  -9   8        6.92       10.04      3.14 o 
  -2  -9   8       11.58       25.19      3.92 o 
  -1  -9   8      155.41      150.77      6.86 o 
   0  -9   8      112.94      115.12      9.16 o 
   1  -9   8       22.63       18.70      8.46 o 
   2  -9   8       68.63       69.97     12.71 o 
   3  -9   8       74.55       76.45     12.90 o 
  -8  -8   8       30.46       31.64      7.14 o 
  -7  -8   8       15.29       12.90      5.61 o 
  -6  -8   8        1.23       -0.05      4.14 o 
  -5  -8   8      255.83      230.81     12.49 o 
  -4  -8   8       54.65       50.96      6.78 o 
  -3  -8   8       11.07       10.72      2.95 o 
  -2  -8   8        9.81        8.15      2.74 o 
  -1  -8   8       11.34       11.02      2.99 o 
   0  -8   8      498.51      495.94     11.19 o 
   1  -8   8       19.91       23.33      5.09 o 
   2  -8   8       81.84       88.14     12.81 o 
   3  -8   8        5.15        8.99      6.19 o 
   4  -8   8       72.70       79.39     12.95 o 
  -8  -7   8       28.32       33.56      7.19 o 
  -7  -7   8        2.53       -0.79      3.67 o 
  -6  -7   8       40.44       39.20      7.08 o 
  -5  -7   8       64.65       62.63      7.50 o 
  -4  -7   8      566.09      509.65     14.73 o 
  -3  -7   8       49.06       40.67      5.34 o 
  -2  -7   8       36.76       41.36      4.00 o 
  -1  -7   8        6.27        7.19      2.62 o 
   0  -7   8      360.21      346.80      8.98 o 
   1  -7   8     1073.53     1035.02     22.18 o 
   2  -7   8       43.19       50.40      6.58 o 
   3  -7   8       24.85       27.79      7.73 o 
   4  -7   8       30.59       33.10      9.08 o 
   5  -7   8      143.55      147.48     16.28 o 
  -8  -6   8      129.14      140.90     10.78 o 
  -7  -6   8       51.56       63.13      7.88 o 
  -6  -6   8       40.51       41.00      6.64 o 
  -5  -6   8      148.40      129.39      9.05 o 
  -4  -6   8      224.19      215.17     10.81 o 
  -3  -6   8      493.98      493.26     11.87 o 
  -2  -6   8      288.72      301.44      8.14 o 
  -1  -6   8       83.95       93.92      5.01 o 
   0  -6   8        0.04       -0.64      1.92 o 
   1  -6   8      492.61      481.31     11.73 o 
   2  -6   8      466.13      448.30     14.56 o 
   3  -6   8       38.63       45.48      4.91 o 
   4  -6   8       29.10       33.29      5.86 o 
   5  -6   8       58.38       60.01      7.70 o 
   6  -6   8      128.61      126.63     10.68 o 
  -9  -5   8       23.08       19.72      9.91 o 
  -8  -5   8       29.94       38.85     10.58 o 
  -7  -5   8      336.46      355.82     14.63 o 
  -6  -5   8      173.00      168.53     10.11 o 
  -5  -5   8      342.16      330.06     17.69 o 
  -4  -5   8        1.22        2.83      3.67 o 
  -3  -5   8      285.00      283.14      8.67 o 
  -2  -5   8      479.50      448.72     13.39 o 
  -1  -5   8       83.03       90.44      4.74 o 
   0  -5   8       30.19       32.07      3.27 o 
   1  -5   8       21.63       27.02      3.70 o 
   2  -5   8       57.76       46.50      3.69 o 
   3  -5   8      265.98      254.88      9.04 o 
   4  -5   8        1.13        2.49      2.77 o 
   5  -5   8       15.45       14.35      4.73 o 
   6  -5   8       13.31        8.84      4.97 o 
   7  -5   8       27.45       25.05      8.87 o 
  -9  -4   8        1.60        1.40      7.44 o 
  -8  -4   8       26.27       30.01      9.47 o 
  -7  -4   8      218.24      222.61     11.54 o 
  -6  -4   8      524.00      553.05     16.70 o 
  -5  -4   8      680.53      633.51     17.01 o 
  -4  -4   8      316.08      320.35     12.23 o 
  -3  -4   8        2.27        0.39      2.75 o 
  -2  -4   8      139.37      130.98      5.18 o 
  -1  -4   8      261.07      243.66      6.74 o 
   0  -4   8     1564.85     1603.19     13.92 o 
   1  -4   8        8.36       13.58      2.36 o 
   2  -4   8       92.09       87.89      5.35 o 
   3  -4   8      289.39      291.41     10.86 o 
   4  -4   8      138.81      139.55      7.10 o 
   5  -4   8       70.52       70.51      5.85 o 
   6  -4   8       77.82       72.26      7.83 o 
   7  -4   8       19.95       16.09      8.75 o 
  -9  -3   8       30.13       39.33     11.36 o 
  -8  -3   8       66.14       74.76     12.52 o 
  -7  -3   8        0.30       -1.98      5.70 o 
  -6  -3   8      354.60      365.63     13.43 o 
  -5  -3   8        0.78        1.06      3.19 o 
  -4  -3   8        6.40        2.61      3.08 o 
  -3  -3   8      109.60      120.48      7.49 o 
  -2  -3   8      374.54      378.13      9.47 o 
  -1  -3   8       70.09       91.94      4.24 o 
   0  -3   8      215.03      226.04      6.31 o 
   1  -3   8      357.35      358.93      9.48 o 
   2  -3   8      224.16      217.65      7.20 o 
   3  -3   8       72.20       74.71      5.08 o 
   4  -3   8      205.42      180.63      7.59 o 
   5  -3   8       44.44       50.64      5.05 o 
   6  -3   8       38.06       38.28      5.11 o 
   7  -3   8       93.53       92.54     13.43 o 
   8  -3   8        4.74       -1.88      6.96 o 
  -9  -2   8       19.66       20.63      9.91 o 
  -8  -2   8       36.34       38.42     10.15 o 
  -7  -2   8      133.19      138.69     13.72 o 
  -6  -2   8      315.92      328.30     18.27 o 
  -5  -2   8       29.48       30.73      7.35 o 
  -4  -2   8      307.86      311.68     16.38 o 
  -3  -2   8      226.44      239.56      9.60 o 
  -2  -2   8      237.65      258.75      7.74 o 
  -1  -2   8      558.46      557.03     10.72 o 
   0  -2   8      397.82      412.09      9.29 o 
   1  -2   8       99.19       75.90      4.34 o 
   2  -2   8       47.53       41.58      3.69 o 
   3  -2   8      231.79      206.73     13.65 o 
   4  -2   8      112.84      114.71      6.33 o 
   5  -2   8       46.95       45.93      4.89 o 
   6  -2   8       14.85       16.19      3.96 o 
   7  -2   8       61.90       63.53      7.89 o 
   8  -2   8       87.16       95.92      9.82 o 
  -8  -1   8        8.24       10.15      8.21 o 
  -7  -1   8        0.59       -0.39      5.27 o 
  -6  -1   8      272.94      264.86     15.99 o 
  -5  -1   8      353.53      375.88     11.65 o 
  -4  -1   8      262.12      295.54     15.46 o 
  -3  -1   8       47.57       51.51      7.59 o 
  -2  -1   8      496.37      468.86     12.03 o 
  -1  -1   8     3629.15     3937.88     36.20 o 
   0  -1   8       78.38       80.66      5.64 o 
   1  -1   8      271.82      328.46      7.74 o 
   2  -1   8        4.77        5.27      2.14 o 
   3  -1   8       10.99       14.59      2.90 o 
   4  -1   8      191.71      165.90      5.53 o 
   5  -1   8      427.86      423.53     11.07 o 
   6  -1   8       12.00       16.22      3.61 o 
   7  -1   8       62.79       54.72     11.62 o 
   8  -1   8       84.92       65.48      8.40 o 
  -7   0   8        6.87        7.43      5.39 o 
  -6   0   8       27.37       27.78      4.86 o 
  -5   0   8       36.37       53.15      5.41 o 
  -4   0   8        1.42        4.78      4.98 o 
  -3   0   8      172.18      167.58     10.73 o 
  -2   0   8     1052.30     1039.61     17.34 o 
  -1   0   8      246.80      257.00      8.56 o 
   0   0   8      996.31     1011.17     16.76 o 
   1   0   8      652.37      594.95     18.36 o 
   2   0   8     1716.26     1834.77     19.05 o 
   3   0   8        0.09        1.64      1.61 o 
   4   0   8      182.56      199.07      5.88 o 
   5   0   8       18.23       15.29      3.36 o 
   6   0   8      123.77      127.50      6.73 o 
   7   0   8       20.53       23.17      5.79 o 
   8   0   8       34.71       29.89      6.57 o 
   9   0   8       76.48       80.83      9.46 o 
  -8   1   8        1.18        5.61      5.56 o 
  -7   1   8      261.15      269.11     17.06 o 
  -6   1   8        4.42        1.69      2.85 o 
  -5   1   8      267.19      278.87     15.32 o 
  -4   1   8      285.90      300.18     14.84 o 
  -3   1   8      820.14      940.60     23.29 o 
  -2   1   8      401.19      426.28     12.59 o 
  -1   1   8      155.04      172.92      7.04 o 
   0   1   8      492.83      527.41     15.20 o 
   1   1   8      786.05      940.60     23.34 o 
   2   1   8     2003.85     2134.86     20.20 o 
   3   1   8      502.09      477.55      9.66 o 
   4   1   8       46.14       51.62      3.42 o 
   5   1   8      266.68      250.75      8.19 o 
   6   1   8      442.69      438.18     14.73 o 
   7   1   8       96.04       78.10      7.89 o 
   8   1   8       67.74       66.86      8.06 o 
   9   1   8       22.43       39.04      7.48 o 
  -8   2   8       12.54       23.58      7.92 o 
  -7   2   8       25.85       24.74      7.78 o 
  -6   2   8      324.99      346.57     18.85 o 
  -5   2   8        7.84       12.02      2.96 o 
  -4   2   8        9.94       13.53      5.32 o 
  -2   2   8     2803.47     2762.95     27.27 o 
  -1   2   8      235.47      312.77      7.39 o 
   0   2   8       26.05       39.74      3.96 o 
   1   2   8      930.65      976.95     15.87 o 
   2   2   8     1973.44     2034.52     24.14 o 
   3   2   8      142.92      133.36      5.59 o 
   4   2   8      152.56      141.20      6.99 o 
   5   2   8       83.62       84.02      5.19 o 
   6   2   8       15.94       30.96      5.40 o 
   7   2   8      274.72      285.22     12.67 o 
   8   2   8        4.57        6.40      4.59 o 
   9   2   8        2.36        6.10      4.89 o 
  -8   3   8        9.23       14.50      7.73 o 
  -7   3   8       40.15       48.42     10.00 o 
  -6   3   8      353.06      354.39     13.99 o 
  -5   3   8      218.84      210.74     13.72 o 
  -4   3   8       22.50       27.76      3.37 o 
  -3   3   8       18.17       19.03      2.69 o 
  -2   3   8     1034.48     1048.91     13.27 o 
  -1   3   8      167.57      139.39      5.04 o 
   0   3   8      996.89     1097.35     16.57 o 
   1   3   8        0.43        4.64      2.36 o 
   2   3   8     1181.70     1145.29     18.05 o 
   3   3   8     2658.05     2673.71     28.80 o 
   4   3   8      175.32      140.48      6.01 o 
   5   3   8        7.71        6.44      2.93 o 
   6   3   8        4.49        6.84      3.76 o 
   7   3   8        0.67        1.14      3.50 o 
   8   3   8       45.13       57.51      7.62 o 
   9   3   8       19.92       26.27      6.21 o 
  -7   4   8       18.75       17.54      7.01 o 
  -6   4   8      114.32      115.87     10.15 o 
  -5   4   8      604.75      626.26     23.92 o 
  -4   4   8      146.30      152.87      8.04 o 
  -3   4   8        6.08        7.75      2.98 o 
  -2   4   8      178.55      183.03      5.66 o 
  -1   4   8     1092.74     1209.79     17.50 o 
   0   4   8        1.60        3.66      2.28 o 
   1   4   8     1960.29     2106.84     24.22 o 
   2   4   8     1697.03     1640.59     21.70 o 
   3   4   8      427.07      410.35     11.38 o 
   4   4   8        6.43        1.46      2.22 o 
   5   4   8       60.35       70.10      5.02 o 
   6   4   8      147.90      149.39      6.92 o 
   7   4   8        2.77        6.63      4.14 o 
   8   4   8        0.59       -0.08      3.75 o 
   9   4   8       13.26       17.54      5.65 o 
  -7   5   8       59.77       72.44     12.76 o 
  -6   5   8        8.18        8.21      4.13 o 
  -5   5   8        0.73        3.00      4.11 o 
  -4   5   8       35.94       42.57      7.88 o 
  -3   5   8       12.35        8.68      3.23 o 
  -2   5   8       78.47       82.83      7.49 o 
  -1   5   8      124.43      118.43      5.89 o 
   0   5   8       90.35       79.17      5.11 o 
   1   5   8      395.32      402.26     10.64 o 
   2   5   8     2338.60     2377.04     26.92 o 
   3   5   8      943.61      887.36     16.65 o 
   4   5   8       45.49       38.79      4.89 o 
   5   5   8      469.02      465.78     10.95 o 
   6   5   8       63.37       65.61      5.29 o 
   7   5   8       57.82       28.48      5.52 o 
   8   5   8        7.28       16.72      5.09 o 
   9   5   8        2.53       -0.41      4.17 o 
  10   5   8       40.75       45.23     12.03 o 
  -7   6   8       94.47      117.86     15.70 o 
  -6   6   8       77.35       84.26      8.65 o 
  -5   6   8       45.26       52.53      9.33 o 
  -4   6   8       97.40       95.34     10.97 o 
  -3   6   8      904.91      817.30     44.63 o 
  -2   6   8        5.42        4.75      3.14 o 
  -1   6   8        0.87        0.35      2.54 o 
   0   6   8      114.18       99.49      6.70 o 
   1   6   8      194.30      183.70      7.62 o 
   2   6   8      987.92     1002.19     40.30 o 
   3   6   8      653.08      619.14     14.41 o 
   4   6   8       15.91       18.64      4.17 o 
   5   6   8       23.64       19.84      4.39 o 
   6   6   8        4.10        4.10      2.77 o 
   7   6   8      109.13      107.29      6.69 o 
   8   6   8      189.76      152.05     10.32 o 
   9   6   8       21.92       30.66      6.67 o 
  -6   7   8       22.99       27.25      9.33 o 
  -5   7   8       52.23       47.79      9.86 o 
  -4   7   8      208.42      204.69     15.70 o 
  -3   7   8      422.66      441.62     21.02 o 
  -2   7   8       35.97       57.83      6.10 o 
  -1   7   8      348.96      350.12     12.09 o 
   0   7   8      296.83      303.89     11.19 o 
   1   7   8      287.02      307.34     10.95 o 
   2   7   8        4.04        3.70      2.31 o 
   3   7   8       17.50       18.87      4.06 o 
   4   7   8       85.14       84.74      6.67 o 
   5   7   8      301.12      312.51     11.79 o 
   6   7   8        9.23       10.41      3.96 o 
   7   7   8        3.52        4.17      3.98 o 
   8   7   8      167.95      166.86     10.63 o 
   9   7   8       62.82       85.11      9.07 o 
  -5   8   8       31.04       32.22      6.59 o 
  -4   8   8      329.07      316.18     19.91 o 
  -3   8   8       76.64       68.18     10.44 o 
  -2   8   8       41.81       40.68      5.67 o 
  -1   8   8     1261.93     1288.40     23.81 o 
   0   8   8      416.61      423.20     13.60 o 
   1   8   8      733.48      692.93     31.17 o 
   2   8   8      433.11      416.09     12.95 o 
   3   8   8       31.69       30.96      3.81 o 
   4   8   8       10.56        8.26      2.71 o 
   5   8   8       58.75       54.61      6.20 o 
   6   8   8      551.49      513.85     15.94 o 
   7   8   8       47.18       47.78      6.66 o 
   8   8   8        5.45        0.00      5.22 o 
   9   8   8      105.66      111.19     14.50 o 
  -5   9   8        0.04        1.26      4.63 o 
  -4   9   8        0.32        1.45      5.22 o 
  -3   9   8      257.35      251.23     18.07 o 
  -2   9   8      105.84      107.91      9.76 o 
  -1   9   8      224.53      208.92     10.67 o 
   0   9   8      509.41      522.98     15.75 o 
   1   9   8       37.32       34.12      5.40 o 
   2   9   8      511.43      500.16     14.93 o 
   3   9   8      642.86      620.29     16.39 o 
   4   9   8      101.32       83.00      5.54 o 
   5   9   8       62.61       59.26      6.51 o 
   6   9   8      234.64      235.04     11.50 o 
   7   9   8      165.60      140.92      9.60 o 
   8   9   8       36.57       41.37      6.94 o 
   9   9   8        3.90        6.81      7.25 o 
  -4  10   8       52.15       77.90     13.43 o 
  -3  10   8        0.99        2.03      5.32 o 
  -2  10   8       19.84       17.54      7.30 o 
  -1  10   8      100.68       97.82      8.41 o 
   0  10   8       84.21       96.19      8.31 o 
   1  10   8       69.45       65.21      7.14 o 
   2  10   8        3.31        3.23      3.60 o 
   3  10   8      409.90      407.57     14.01 o 
   4  10   8      139.92      140.97     13.75 o 
   5  10   8        3.48        7.33      4.14 o 
   6  10   8       72.76       62.63      7.33 o 
   7  10   8       39.57       49.13      8.41 o 
   8  10   8       19.58       24.06      5.83 o 
   9  10   8        6.85        8.50      7.59 o 
  -3  11   8       18.18       25.90      9.47 o 
  -2  11   8       59.91       54.41     11.60 o 
  -1  11   8       15.38       10.59      4.67 o 
   0  11   8      197.19      177.09     14.42 o 
   1  11   8        7.09        7.52      4.17 o 
   2  11   8       40.79       43.46      6.66 o 
   3  11   8        6.33        7.25      4.08 o 
   4  11   8      115.67      108.82     13.39 o 
   5  11   8       70.24       67.60     11.21 o 
   6  11   8        1.40       -0.39      5.61 o 
   7  11   8        1.28        4.51      4.53 o 
   8  11   8       12.06       26.16      6.59 o 
  -2  12   8        0.72        1.55      7.44 o 
  -1  12   8        1.51        1.45      6.62 o 
   0  12   8       49.30       63.55      8.04 o 
   1  12   8       40.04       48.20      7.41 o 
   2  12   8       26.57       28.15      6.23 o 
   3  12   8      124.17      115.63      9.38 o 
   4  12   8       35.59       30.20      9.42 o 
   5  12   8       52.33       59.58     11.65 o 
   6  12   8       20.20       23.97      9.33 o 
   7  12   8        0.43        0.63      6.72 o 
   0  13   8       22.12       18.29      5.96 o 
   1  13   8       26.41       31.85      6.90 o 
   2  13   8      115.75      112.19      9.87 o 
   3  13   8       55.90       49.96      7.54 o 
   4  13   8       88.82       78.86     12.42 o 
   5  13   8        0.61        1.98      6.72 o 
   6  13   8       46.51       40.30     11.11 o 
   2  14   8        2.45        6.09      5.41 o 
   3  14   8       79.92       74.22     13.39 o 
   4  14   8       68.82       56.92     12.18 o 
  -4 -11   9        0.64        3.03      4.14 o 
  -3 -11   9       51.54       51.27     11.55 o 
  -2 -11   9      128.32      144.53     11.18 o 
  -1 -11   9       13.14        8.84      5.07 o 
  -6 -10   9       19.00       25.55      6.72 o 
  -5 -10   9       38.26       48.53      7.82 o 
  -4 -10   9        0.59       -1.90      3.03 o 
  -3 -10   9       42.86       44.46      5.21 o 
  -2 -10   9       17.83       19.88      4.02 o 
  -1 -10   9       25.54       15.60      5.30 o 
   0 -10   9        0.73        4.49      6.43 o 
   1 -10   9        5.02        6.57      7.44 o 
  -7  -9   9        0.08       -5.02      6.89 o 
  -6  -9   9       49.07       36.98      7.53 o 
  -5  -9   9       47.64       50.83      7.73 o 
  -4  -9   9      132.27      126.75      8.23 o 
  -3  -9   9       88.32       78.27      5.78 o 
  -2  -9   9       75.13       85.82      5.81 o 
  -1  -9   9        1.83        1.85      2.67 o 
   0  -9   9      184.02      170.70     10.71 o 
   1  -9   9       81.05       77.46     12.47 o 
   2  -9   9       47.54       51.32     12.13 o 
   3  -9   9       14.53       21.02      8.99 o 
  -7  -8   9       15.36        6.29      5.86 o 
  -6  -8   9       53.37       48.15      7.91 o 
  -5  -8   9       35.82       29.56      6.51 o 
  -4  -8   9      203.00      217.05     11.86 o 
  -3  -8   9      152.47      167.61      7.16 o 
  -2  -8   9        9.68       12.70      3.09 o 
  -1  -8   9       21.53       29.13      4.47 o 
   0  -8   9       56.83       55.81      4.80 o 
   1  -8   9      114.82      116.70     13.68 o 
   2  -8   9      125.14      127.96     14.74 o 
   3  -8   9       50.77       54.89     11.65 o 
   4  -8   9       20.96       15.80      7.92 o 
  -8  -7   9        6.36       10.01      5.87 o 
  -7  -7   9       39.39       47.19      8.02 o 
  -6  -7   9      121.75      110.97      9.97 o 
  -5  -7   9       61.79       59.09      8.07 o 
  -4  -7   9       20.40       19.08      4.95 o 
  -3  -7   9      186.77      160.82      6.72 o 
  -2  -7   9       42.95       54.15      4.53 o 
  -1  -7   9       96.49       95.30      5.51 o 
   0  -7   9       17.51       24.07      3.55 o 
   1  -7   9       43.66       36.36      4.62 o 
   2  -7   9       43.44       44.47      6.50 o 
   3  -7   9       22.16       22.95      7.73 o 
   4  -7   9       92.71       97.66     13.87 o 
   5  -7   9        0.07        0.72      5.94 o 
  -8  -6   9        7.93       10.19      6.48 o 
  -7  -6   9        4.96        4.31      4.64 o 
  -6  -6   9       15.72       20.49      5.94 o 
  -5  -6   9      329.36      328.26     13.78 o 
  -4  -6   9      492.50      467.23     15.72 o 
  -3  -6   9       19.43       11.45      2.83 o 
  -2  -6   9       23.01       12.60      2.96 o 
  -1  -6   9      159.97      153.39      6.24 o 
   0  -6   9      681.61      606.85     11.71 o 
   1  -6   9     1131.57     1084.25     21.65 o 
   2  -6   9      190.32      175.68     10.06 o 
   3  -6   9       65.93       72.98      7.60 o 
   4  -6   9       10.01       14.26      6.62 o 
   5  -6   9        6.64        8.36      4.80 o 
   6  -6   9       14.88       19.96      8.50 o 
  -8  -5   9      135.10      137.25     10.95 o 
  -7  -5   9       12.76        7.73      4.75 o 
  -6  -5   9       79.28       99.43      8.78 o 
  -5  -5   9       34.48       36.96      6.34 o 
  -4  -5   9      145.92      171.15     19.04 o 
  -3  -5   9       40.73       38.76      4.97 o 
  -2  -5   9       98.55      106.89      5.24 o 
  -1  -5   9      140.46      138.09      5.77 o 
   0  -5   9      246.97      241.90      7.34 o 
   1  -5   9      350.26      335.01      9.96 o 
   2  -5   9      876.96      859.87     19.78 o 
   3  -5   9       22.14       23.12      4.06 o 
   4  -5   9       23.30       17.45      4.04 o 
   5  -5   9        1.39        4.04      4.01 o 
   6  -5   9        6.63       10.23      4.88 o 
  -8  -4   9       39.36       55.62     12.03 o 
  -7  -4   9      392.93      406.50     15.74 o 
  -6  -4   9        2.40        1.14      3.77 o 
  -5  -4   9       13.62       11.43      4.53 o 
  -4  -4   9        6.58        7.31      3.87 o 
  -3  -4   9        1.43        0.85      2.82 o 
  -2  -4   9      276.18      270.81      7.47 o 
  -1  -4   9       32.07       29.18      3.22 o 
   0  -4   9       73.39       85.85      4.66 o 
   1  -4   9       88.06       95.84      6.01 o 
   2  -4   9       36.88       36.00      4.05 o 
   3  -4   9      685.25      697.09     14.30 o 
   4  -4   9       71.61       70.03      5.77 o 
   5  -4   9        0.16       -1.60      2.74 o 
   6  -4   9        8.44        9.65      4.52 o 
   7  -4   9       97.44      108.97     14.93 o 
  -8  -3   9        5.48        6.86      7.54 o 
  -7  -3   9        8.15       18.56      8.07 o 
  -6  -3   9      306.37      322.51     19.76 o 
  -5  -3   9       49.35       54.77      6.65 o 
  -4  -3   9      671.71      686.24     17.40 o 
  -3  -3   9       88.56      100.13      7.39 o 
  -2  -3   9       38.89       39.82      3.99 o 
  -1  -3   9      842.97      831.46     14.07 o 
   0  -3   9        0.74        0.71      2.16 o 
   1  -3   9        0.63        0.09      1.88 o 
   2  -3   9       10.29       10.22      2.79 o 
   3  -3   9      231.45      228.52      8.21 o 
   4  -3   9       65.00       60.83      5.34 o 
   5  -3   9       33.51       25.44      4.39 o 
   6  -3   9       57.13       47.65      5.53 o 
   7  -3   9        8.76       15.22      5.88 o 
  -8  -2   9       23.46       28.32      9.71 o 
  -7  -2   9        3.03        3.09      6.48 o 
  -6  -2   9      305.64      291.19     18.31 o 
  -5  -2   9       15.40       10.44      7.35 o 
  -4  -2   9       32.49       26.38      7.54 o 
  -3  -2   9      301.95      266.11     15.13 o 
  -2  -2   9      222.27      163.14      8.46 o 
  -1  -2   9     1759.42     1866.80     26.02 o 
   0  -2   9      687.96      738.56     13.07 o 
   1  -2   9       41.22       30.47      3.48 o 
   2  -2   9      356.04      344.78      8.95 o 
   3  -2   9      109.56      100.70      6.75 o 
   4  -2   9      554.72      537.89     12.48 o 
   5  -2   9       21.77       25.71      4.24 o 
   6  -2   9       55.77       55.57      5.69 o 
   7  -2   9       16.82       29.02      6.63 o 
   8  -2   9        7.14        6.45      6.02 o 
  -8  -1   9       27.84       45.28     10.73 o 
  -7  -1   9      108.04      125.01     13.34 o 
  -6  -1   9      208.29      208.13     15.85 o 
  -5  -1   9      159.10      149.61     13.48 o 
  -4  -1   9        0.97       -0.48      4.78 o 
  -3  -1   9        2.72        3.77      4.30 o 
  -2  -1   9      519.02      511.77     13.36 o 
  -1  -1   9       72.44       77.11      5.91 o 
   0  -1   9      423.17      387.83     11.57 o 
   1  -1   9      777.29      720.93     15.54 o 
   2  -1   9     1171.01     1220.04     16.39 o 
   3  -1   9     1353.32     1386.75     18.47 o 
   4  -1   9        0.83        4.29      2.61 o 
   5  -1   9       80.65       77.27      5.66 o 
   6  -1   9      250.29      242.47      9.33 o 
   7  -1   9       78.14       78.82      8.63 o 
   8  -1   9        9.74       14.95      5.91 o 
  -7   0   9       75.39       84.27     11.07 o 
  -6   0   9      344.32      338.05     12.73 o 
  -5   0   9      396.63      375.81     18.46 o 
  -4   0   9        2.63        3.09      4.78 o 
  -2   0   9     2153.12     2203.69     27.13 o 
  -1   0   9      914.03      814.91     15.89 o 
   0   0   9      457.06      470.66     12.16 o 
   1   0   9      657.78      696.91     21.31 o 
   2   0   9      146.91      142.59      5.97 o 
   3   0   9      198.65      206.21      6.11 o 
   4   0   9       20.72       17.30      2.66 o 
   5   0   9        0.46       -0.02      2.45 o 
   6   0   9       85.64       85.70      6.01 o 
   7   0   9      301.81      299.23     13.72 o 
   8   0   9       47.37       51.08      7.98 o 
  -7   1   9       40.51       47.07      8.89 o 
  -6   1   9      289.50      262.51     11.45 o 
  -5   1   9      340.51      328.11     16.91 o 
  -4   1   9      230.83      249.59     13.97 o 
  -3   1   9       58.46       66.13      5.38 o 
  -2   1   9     1161.43     1161.93     18.78 o 
  -1   1   9     1655.07     1606.19     21.80 o 
   0   1   9      103.46       96.02      5.97 o 
   1   1   9        0.71        2.85      3.91 o 
   2   1   9      178.95      172.34      7.82 o 
   3   1   9      392.11      356.80     12.17 o 
   4   1   9      299.14      308.35      7.43 o 
   5   1   9       35.43       37.14      4.19 o 
   6   1   9       20.31       18.16      3.52 o 
   7   1   9       72.16       66.06      7.85 o 
   8   1   9      140.35      144.85     11.21 o 
   9   1   9       54.24       70.26     13.12 o 
  -8   2   9       15.81       34.99      9.37 o 
  -7   2   9       15.55       15.17      6.67 o 
  -6   2   9       30.78       28.37      7.25 o 
  -5   2   9      578.06      515.66     11.66 o 
  -4   2   9      104.37      112.59      9.62 o 
  -3   2   9      456.86      390.78     11.00 o 
  -2   2   9       63.89       56.99      4.83 o 
  -1   2   9      374.52      368.78      8.53 o 
   0   2   9        7.80        6.76      2.68 o 
   1   2   9     1044.03     1110.14     18.47 o 
   2   2   9      493.83      496.41     12.52 o 
   3   2   9       49.74       48.38      4.01 o 
   4   2   9       76.90       76.00      4.97 o 
   5   2   9      765.28      782.53     13.95 o 
   6   2   9      554.18      575.13     17.07 o 
   7   2   9       78.61       81.38      8.09 o 
   8   2   9       40.74       36.86      6.91 o 
   9   2   9        9.42       10.39      5.28 o 
  -7   3   9       14.86       15.41      7.54 o 
  -6   3   9       10.78        7.20      5.61 o 
  -5   3   9       91.35       74.18      9.37 o 
  -4   3   9      189.39      175.09      8.65 o 
  -3   3   9     1691.59     1653.71     22.90 o 
  -2   3   9      570.98      522.42      9.94 o 
  -1   3   9       31.23       36.36      3.36 o 
   0   3   9        5.93       17.91      3.34 o 
   1   3   9      187.24      163.20      7.37 o 
   2   3   9     2726.82     2861.13     30.96 o 
   3   3   9      167.50      143.84      9.30 o 
   4   3   9       80.59       73.61      6.26 o 
   5   3   9      197.11      185.65      7.43 o 
   6   3   9      193.78      197.37     10.55 o 
   7   3   9      110.11      112.28      8.79 o 
   8   3   9        3.85        5.01      4.36 o 
   9   3   9        2.22       -1.93      4.17 o 
  -7   4   9      124.07      133.66     15.32 o 
  -6   4   9      149.56      153.62     11.48 o 
  -5   4   9       44.01       45.09      8.55 o 
  -4   4   9       78.66       64.98      6.13 o 
  -3   4   9        0.58        3.38      2.83 o 
  -2   4   9     1429.69     1461.77     16.48 o 
  -1   4   9      221.60      244.00      8.67 o 
   0   4   9        1.02        3.09      2.55 o 
   1   4   9      108.57      111.74      6.45 o 
   2   4   9     1918.96     1977.18     25.09 o 
   3   4   9      349.01      362.75     11.34 o 
   4   4   9       25.61       37.83      4.92 o 
   5   4   9      215.25      202.85      7.77 o 
   6   4   9        0.19       -1.07      2.51 o 
   7   4   9       98.72      102.91      8.74 o 
   8   4   9      142.90      130.77     10.20 o 
   9   4   9       87.90      106.70     10.35 o 
  -7   5   9        9.94       13.43      6.67 o 
  -6   5   9      116.45      107.68      9.16 o 
  -5   5   9       46.21       57.41      9.42 o 
  -4   5   9        6.98        9.04      5.41 o 
  -3   5   9       13.12       24.55      4.49 o 
  -2   5   9       12.61       15.05      3.73 o 
  -1   5   9      192.34      195.32     10.05 o 
   0   5   9      317.70      289.66     19.38 o 
   1   5   9       38.31       38.16      4.37 o 
   2   5   9      128.30      131.59      9.88 o 
   3   5   9      126.59      122.66      7.26 o 
   4   5   9        1.52        1.55      3.06 o 
   5   5   9      175.46      176.25      9.08 o 
   6   5   9       46.54       54.44      5.15 o 
   7   5   9       41.44       49.67      6.70 o 
   8   5   9      247.93      229.39     12.45 o 
   9   5   9      118.14      112.13     10.39 o 
  -6   6   9       28.73       29.94      6.15 o 
  -5   6   9       29.05       36.92      8.75 o 
  -4   6   9      311.23      306.51     18.02 o 
  -3   6   9      230.38      210.87     10.04 o 
  -2   6   9        0.41        1.48      2.75 o 
  -1   6   9     1118.63     1088.33     20.82 o 
   0   6   9     1117.99     1077.26     28.51 o 
   1   6   9      840.68      817.40     15.71 o 
   2   6   9     1029.89      987.42     17.96 o 
   3   6   9        6.72        5.37      3.32 o 
   4   6   9       20.20       16.37      4.22 o 
   5   6   9      527.92      457.21     15.90 o 
   6   6   9       48.50       57.89      6.52 o 
   7   6   9       38.12       45.77      6.50 o 
   8   6   9        1.20        3.30      4.05 o 
   9   6   9      103.86       77.95      9.12 o 
  -6   7   9       10.36       14.57      5.39 o 
  -5   7   9      117.84      117.18     13.58 o 
  -4   7   9      133.63      123.32     13.24 o 
  -3   7   9      389.37      390.98     20.25 o 
  -2   7   9      407.78      396.79     13.63 o 
  -1   7   9      197.82      182.06      9.31 o 
   0   7   9       42.62       44.74      5.58 o 
   1   7   9      526.73      538.33     14.84 o 
   2   7   9      203.09      200.65      9.52 o 
   3   7   9      334.95      366.55     11.99 o 
   4   7   9       27.19       19.31      4.47 o 
   5   7   9        7.45        7.49      3.98 o 
   6   7   9      489.64      495.69     15.43 o 
   7   7   9       38.44       52.68      6.63 o 
   8   7   9      222.41      244.98     12.92 o 
   9   7   9       31.37       51.22      8.06 o 
  -5   8   9        7.91       11.89      7.30 o 
  -4   8   9        8.46        8.26      6.43 o 
  -3   8   9      212.91      201.99     15.90 o 
  -2   8   9      149.92      147.08      9.23 o 
  -1   8   9      853.24      902.10     20.61 o 
   0   8   9      311.11      313.07     12.16 o 
   1   8   9      360.42      366.67     13.10 o 
   2   8   9       86.90       91.20      7.19 o 
   3   8   9       18.63       15.48      3.37 o 
   4   8   9       71.56       70.22      5.14 o 
   5   8   9        0.07        3.19      3.51 o 
   6   8   9      241.73      224.72     10.95 o 
   7   8   9      198.69      185.04     10.51 o 
   8   8   9       21.39       18.99      7.92 o 
   9   8   9      151.47      154.10     16.77 o 
  -4   9   9      113.26      112.30     14.45 o 
  -3   9   9        2.58        3.58      5.85 o 
  -2   9   9       73.25       82.42      7.86 o 
  -1   9   9      193.45      203.78     10.81 o 
   0   9   9      610.06      617.43     17.56 o 
   1   9   9       93.96       79.60      7.45 o 
   2   9   9        4.60        8.36      3.96 o 
   3   9   9      188.90      199.41      9.92 o 
   4   9   9       93.38      102.56      6.00 o 
   5   9   9       52.88       60.76      6.72 o 
   6   9   9       17.64       15.51      4.80 o 
   7   9   9        9.04       12.33      4.94 o 
   8   9   9       36.70       46.50      7.41 o 
   9   9   9       57.60       65.33     12.76 o 
  -4  10   9      104.68      104.09     14.79 o 
  -3  10   9        0.98        4.69      6.04 o 
  -2  10   9        0.62        0.87      5.27 o 
  -1  10   9       30.72       30.51      6.48 o 
   0  10   9      280.68      271.46     12.56 o 
   1  10   9       90.96       82.69      7.97 o 
   2  10   9       38.35       40.26      6.24 o 
   3  10   9        0.27        2.08      3.63 o 
   4  10   9        6.68        6.19      4.19 o 
   5  10   9       70.16      100.80     12.76 o 
   6  10   9      186.71      191.41     10.99 o 
   7  10   9        3.82        6.48      4.52 o 
   8  10   9        8.40       16.66      5.86 o 
  -3  11   9      118.38      124.77     16.19 o 
  -2  11   9        7.30        7.49      6.62 o 
  -1  11   9        0.92        3.06      4.42 o 
   0  11   9        3.44        1.31      4.24 o 
   1  11   9      321.49      324.11     14.17 o 
   2  11   9      157.05      155.88     10.26 o 
   3  11   9      228.50      232.62     12.42 o 
   4  11   9       72.57       80.02     12.47 o 
   5  11   9        6.07        0.63      6.14 o 
   6  11   9      160.66      145.50     15.46 o 
   7  11   9       51.73       58.75      7.80 o 
   8  11   9       11.75       13.83      5.71 o 
  -1  12   9      182.73      191.02     17.83 o 
   0  12   9       67.37       70.10      8.50 o 
   1  12   9        0.84       -0.43      3.86 o 
   2  12   9      159.16      159.65     10.69 o 
   3  12   9       89.34      100.38      9.08 o 
   4  12   9      207.16      218.66     17.98 o 
   5  12   9       15.78       15.70      9.08 o 
   6  12   9        2.34        4.98      7.06 o 
   7  12   9       72.41       78.52     13.48 o 
   0  13   9      104.86       95.98     10.00 o 
   1  13   9        4.74       12.94      5.61 o 
   2  13   9       18.99       14.65      5.83 o 
   3  13   9        7.66        5.43      4.79 o 
   4  13   9       29.58       42.81     10.92 o 
   5  13   9       36.82       28.61      9.76 o 
   6  13   9        0.12        6.33      8.12 o 
  -5 -10  10       10.24        9.69      4.68 o 
  -4 -10  10       11.63       15.33      4.56 o 
  -3 -10  10       18.95       16.79      4.08 o 
  -2 -10  10       64.40       62.32      5.78 o 
  -1 -10  10        6.92       14.35      5.82 o 
   0 -10  10       68.07       83.79     13.97 o 
  -6  -9  10      180.14      215.96     13.38 o 
  -5  -9  10       38.11       43.97     11.40 o 
  -4  -9  10       15.97       19.48      4.71 o 
  -3  -9  10        8.24        2.70      2.99 o 
  -2  -9  10       53.09       68.78      5.70 o 
  -1  -9  10       89.66       99.99      6.38 o 
   0  -9  10        1.24        3.61      4.16 o 
   1  -9  10       45.80       48.03     11.21 o 
   2  -9  10       18.37       21.26      9.42 o 
  -7  -8  10        3.10        5.77      5.54 o 
  -6  -8  10        2.83        4.19      4.88 o 
  -5  -8  10       51.36       66.37      8.38 o 
  -4  -8  10       80.37       76.76      7.04 o 
  -3  -8  10       12.45       12.27      3.45 o 
  -2  -8  10        1.41        1.24      2.60 o 
  -1  -8  10       28.01       33.41      4.32 o 
   0  -8  10       97.01      110.36      6.50 o 
   1  -8  10       77.57       59.73     11.02 o 
   2  -8  10       25.37       26.77      9.08 o 
   3  -8  10        2.26        1.69      6.09 o 
  -7  -7  10       33.31       31.67      7.57 o 
  -6  -7  10       61.11       64.58      8.57 o 
  -5  -7  10       33.42       37.48      6.75 o 
  -4  -7  10       79.65       86.74     11.98 o 
  -3  -7  10      308.06      285.22      8.91 o 
  -2  -7  10      147.17      124.02      6.39 o 
  -1  -7  10        3.42        0.70      2.43 o 
   0  -7  10       57.63       63.74      5.00 o 
   1  -7  10      123.82      122.63      7.35 o 
   2  -7  10      178.07      183.97     11.02 o 
   3  -7  10        0.42        3.14      4.69 o 
   4  -7  10        8.62       14.30      7.20 o 
  -8  -6  10       25.52       24.24      7.42 o 
  -7  -6  10       79.57       84.21      9.29 o 
  -6  -6  10      142.25      148.79     10.98 o 
  -5  -6  10        2.81        5.81      4.20 o 
  -4  -6  10      175.88      165.18     10.34 o 
  -3  -6  10      324.43      316.83      9.17 o 
  -2  -6  10      366.71      325.29      9.17 o 
  -1  -6  10      331.97      277.78      8.47 o 
   0  -6  10        4.77        7.52      2.66 o 
   1  -6  10        1.59        2.87      2.82 o 
   2  -6  10      135.65      147.98      9.61 o 
   3  -6  10       83.08       86.22      8.24 o 
   4  -6  10       15.14       13.34      6.72 o 
   5  -6  10        1.38        2.22      5.22 o 
  -8  -5  10        2.43       -1.93      8.55 o 
  -7  -5  10        4.95        3.18      5.19 o 
  -6  -5  10       10.67       14.60      5.57 o 
  -5  -5  10      176.87      180.62     14.91 o 
  -4  -5  10        7.28        9.32      4.08 o 
  -3  -5  10        4.08        4.18      2.67 o 
  -2  -5  10      219.30      203.61      7.10 o 
  -1  -5  10       15.39       17.96      3.06 o 
   0  -5  10       16.98       22.14      3.31 o 
   1  -5  10        4.61       10.06      4.31 o 
   2  -5  10        5.62        7.53      3.83 o 
   3  -5  10      798.28      785.05     20.58 o 
   4  -5  10       53.07       48.39      5.51 o 
   5  -5  10       63.98       75.30      8.20 o 
   6  -5  10        5.47        3.95      5.41 o 
  -8  -4  10       25.95       22.28     11.02 o 
  -7  -4  10        4.70        1.21      7.88 o 
  -6  -4  10      324.51      339.81     21.65 o 
  -5  -4  10      252.33      232.37     11.79 o 
  -4  -4  10      452.44      446.07     15.15 o 
  -3  -4  10      760.33      716.11     15.07 o 
  -2  -4  10        2.80        4.07      2.14 o 
  -1  -4  10      432.98      441.63      9.76 o 
   0  -4  10      280.34      280.39      9.40 o 
   1  -4  10        3.46        3.26      3.38 o 
   2  -4  10       11.60       10.47      3.17 o 
   3  -4  10      480.36      467.54     12.17 o 
   4  -4  10     1003.66     1022.52     18.66 o 
   5  -4  10       64.97       79.52      6.74 o 
   6  -4  10       50.45       61.14      7.92 o 
  -8  -3  10       52.40       46.73     12.90 o 
  -7  -3  10        6.27        9.66      8.46 o 
  -6  -3  10       27.34       27.54      9.81 o 
  -5  -3  10      956.95      911.46     30.97 o 
  -4  -3  10      666.23      646.12     24.84 o 
  -3  -3  10      912.07      831.31     19.24 o 
  -2  -3  10      547.29      551.65     23.46 o 
  -1  -3  10       77.65       70.36      5.14 o 
   0  -3  10      324.07      326.35      9.61 o 
   1  -3  10       73.76       65.75      4.67 o 
   2  -3  10      564.56      574.72     12.34 o 
   3  -3  10      132.71      133.16      6.88 o 
   4  -3  10      112.70      111.08      6.87 o 
   5  -3  10      112.84      121.37      7.43 o 
   6  -3  10        1.21        4.87      3.41 o 
   7  -3  10       47.33       51.43      8.08 o 
  -8  -2  10        0.28        0.05      8.55 o 
  -7  -2  10       40.09       37.64     10.63 o 
  -6  -2  10      180.62      185.70     16.14 o 
  -5  -2  10       83.72      100.70     11.79 o 
  -4  -2  10      314.36      314.24     17.40 o 
  -3  -2  10      292.62      289.78     11.27 o 
  -2  -2  10      525.79      547.93     21.07 o 
  -1  -2  10       65.68       69.31      6.08 o 
   0  -2  10      197.77      204.26      7.59 o 
   1  -2  10      133.65      129.19      7.72 o 
   2  -2  10      296.82      310.11      8.97 o 
   3  -2  10      514.99      509.78     11.80 o 
   4  -2  10        8.58        7.09      2.98 o 
   5  -2  10       19.46       19.22      3.89 o 
   6  -2  10        3.03        4.38      3.36 o 
   7  -2  10       55.69       54.70      8.10 o 
  -8  -1  10       25.90       34.16     10.87 o 
  -7  -1  10       50.84       48.52     11.11 o 
  -6  -1  10      378.47      362.52     20.83 o 
  -5  -1  10      229.35      227.50     15.70 o 
  -4  -1  10       15.97        8.31      5.41 o 
  -3  -1  10      101.40       86.58      6.65 o 
  -2  -1  10       14.69       11.46      3.47 o 
  -1  -1  10     1596.28     1598.22     24.31 o 
   0  -1  10       79.22       80.52      6.27 o 
   1  -1  10      159.39      171.44      8.30 o 
   2  -1  10       10.75       12.22      2.86 o 
   3  -1  10      311.20      282.07      8.89 o 
   4  -1  10       89.79       85.06      5.83 o 
   5  -1  10        5.62        4.46      2.94 o 
   6  -1  10       19.33       22.20      4.49 o 
   7  -1  10       14.83       16.88      5.94 o 
   8  -1  10       50.24       41.75      7.71 o 
  -7   0  10        3.54       -7.06      7.15 o 
  -6   0  10      166.04      160.82     14.59 o 
  -5   0  10      170.50      157.82     13.10 o 
  -4   0  10       72.78       81.04      9.71 o 
  -3   0  10      234.06      208.83      9.00 o 
  -1   0  10       30.23       27.90      4.37 o 
   0   0  10       71.56       90.74      6.47 o 
   1   0  10      566.23      492.60     18.60 o 
   2   0  10       63.27       65.24      8.65 o 
   3   0  10      284.56      305.70      7.70 o 
   4   0  10       64.38       66.49      4.22 o 
   5   0  10       11.89       16.00      3.61 o 
   6   0  10      122.53      141.47      7.43 o 
   7   0  10       16.61       19.43      5.99 o 
   8   0  10       19.33       12.31      6.15 o 
  -6   1  10       18.37       26.10      6.28 o 
  -5   1  10       48.07       63.25      8.99 o 
  -3   1  10      593.16      518.65     13.60 o 
  -2   1  10      213.44      204.13      8.68 o 
  -1   1  10      196.64      190.83      8.37 o 
   0   1  10      161.29      137.62      7.45 o 
   1   1  10      966.70     1042.32     27.79 o 
   2   1  10      549.50      558.61     19.38 o 
   3   1  10      118.46      121.53      5.95 o 
   4   1  10       17.82       20.62      3.47 o 
   5   1  10       83.63       71.29      5.37 o 
   6   1  10      335.94      329.81     10.64 o 
   7   1  10      207.26      218.00     12.21 o 
   8   1  10        0.71       -1.72      4.59 o 
  -7   2  10        8.16       11.11      6.19 o 
  -6   2  10       24.43       33.92      7.73 o 
  -5   2  10       74.82       76.59      6.64 o 
  -4   2  10       26.61       24.78      4.20 o 
  -3   2  10      383.42      403.87     11.92 o 
  -2   2  10     1657.10     1654.13     41.51 o 
  -1   2  10     1113.93     1161.74     19.15 o 
   0   2  10      228.49      225.74      9.04 o 
   1   2  10       46.50       58.25      5.41 o 
   2   2  10     2121.47     2151.62     27.70 o 
   3   2  10       95.60       95.17      6.63 o 
   4   2  10      384.02      401.24     10.32 o 
   5   2  10        0.60        1.32      2.68 o 
   6   2  10       22.63       29.53      5.79 o 
   7   2  10       25.56       16.75      5.41 o 
   8   2  10       60.59       54.49      8.17 o 
   9   2  10        1.04        1.56      4.75 o 
  -7   3  10       78.40      103.85     13.53 o 
  -6   3  10      162.80      198.32     15.85 o 
  -5   3  10      306.55      288.34     16.62 o 
  -4   3  10      255.46      244.61     14.40 o 
  -3   3  10      115.42      106.64      5.53 o 
  -2   3  10      212.45      195.23      6.77 o 
  -1   3  10       43.78       50.73      3.99 o 
   0   3  10        5.85        7.36      2.88 o 
   1   3  10       17.97        9.25      3.28 o 
   2   3  10      825.90      828.51     20.54 o 
   3   3  10     1013.81     1039.82     19.40 o 
   4   3  10       92.47       81.07      5.37 o 
   5   3  10      317.61      319.53     14.15 o 
   6   3  10      175.46      160.29     10.13 o 
   7   3  10       37.84       38.54      6.71 o 
   8   3  10       46.32       45.56      7.53 o 
   9   3  10       34.92       34.58      7.34 o 
  -7   4  10       13.29       16.28      8.07 o 
  -6   4  10      110.03      109.83      9.04 o 
  -5   4  10       17.40       26.67      7.10 o 
  -4   4  10      294.86      305.35     12.27 o 
  -3   4  10      748.79      752.63     24.69 o 
  -2   4  10       11.65       12.69      2.74 o 
  -1   4  10      515.59      493.10     12.84 o 
   0   4  10      134.19      128.12      7.08 o 
   1   4  10       29.79       26.65      4.25 o 
   2   4  10      296.01      309.02     10.68 o 
   3   4  10       80.33       63.58      5.79 o 
   4   4  10      377.12      349.88     11.83 o 
   5   4  10      661.73      640.33     13.65 o 
   6   4  10      283.55      293.48      9.82 o 
   7   4  10        9.42        8.18      8.05 o 
   8   4  10       47.71       41.53      7.20 o 
   9   4  10      126.87      147.66     11.81 o 
  -6   5  10        2.86        1.97      3.69 o 
  -5   5  10       10.77        5.65      5.12 o 
  -4   5  10        7.48        8.12      5.07 o 
  -3   5  10      439.09      435.63     14.08 o 
  -2   5  10      151.49      170.68     12.32 o 
  -1   5  10       23.50       25.01      4.17 o 
   0   5  10      325.78      331.32     10.70 o 
   1   5  10      946.90      929.55     17.84 o 
   2   5  10      310.16      261.64     10.01 o 
   3   5  10      669.48      581.49     44.92 o 
   4   5  10        5.21        3.88      3.65 o 
   5   5  10       37.93       52.42      6.15 o 
   6   5  10        0.70        3.51      2.76 o 
   7   5  10       24.99       20.30      5.24 o 
   8   5  10        3.22        2.49      4.19 o 
   9   5  10       12.50       17.07      6.20 o 
  -6   6  10       42.76       50.77      7.64 o 
  -5   6  10        1.06        1.50      4.83 o 
  -4   6  10       90.18       81.86     10.92 o 
  -3   6  10      112.58      115.31      7.96 o 
  -2   6  10      494.39      512.65     15.26 o 
  -1   6  10       26.66       19.86      6.14 o 
   0   6  10        0.27        0.77      4.01 o 
   1   6  10      181.30      203.10      8.93 o 
   2   6  10      368.43      340.14     11.46 o 
   3   6  10      194.43      163.18      8.68 o 
   4   6  10      426.93      386.80     12.90 o 
   5   6  10      128.62      113.57      8.16 o 
   6   6  10       60.80       53.77      6.38 o 
   7   6  10       55.44       42.63      6.62 o 
   8   6  10        0.61        6.03      4.66 o 
   9   6  10       18.22       10.52      5.42 o 
  -5   7  10       88.81       94.91     12.56 o 
  -4   7  10       29.89       37.64      9.13 o 
  -3   7  10       17.89       18.52      4.78 o 
  -2   7  10        5.42        5.66      3.47 o 
  -1   7  10       25.58       27.76      5.17 o 
   0   7  10       40.11       37.73      5.54 o 
   1   7  10        3.41        5.51      4.74 o 
   2   7  10        0.81        0.12      2.84 o 
   3   7  10       10.68       16.80      4.34 o 
   4   7  10      257.92      267.85     11.15 o 
   5   7  10      305.68      307.37     12.33 o 
   6   7  10        2.53        2.63      3.72 o 
   7   7  10        1.48       -1.42      3.75 o 
   8   7  10       24.61       13.97      7.78 o 
   9   7  10      186.41      172.26     12.06 o 
  -5   8  10      132.37      142.02     15.51 o 
  -4   8  10      110.88      112.79     13.72 o 
  -3   8  10        1.46        5.75      5.41 o 
  -2   8  10       83.58       84.67      7.87 o 
  -1   8  10      401.35      399.34     14.33 o 
   0   8  10        4.91        2.76      3.42 o 
   1   8  10       23.07       18.51      4.67 o 
   2   8  10        0.72        2.13      3.36 o 
   3   8  10      239.01      219.19     10.11 o 
   4   8  10        4.77        5.51      4.37 o 
   5   8  10      226.30      213.13     10.59 o 
   6   8  10      158.75      159.78      9.85 o 
   7   8  10        0.41        1.06      3.85 o 
   8   8  10        3.45        8.02      6.91 o 
   9   8  10        1.34       -2.66      6.28 o 
  -4   9  10       73.32       84.76     13.10 o 
  -3   9  10       66.04       64.95     11.50 o 
  -2   9  10       50.93       52.62      6.94 o 
  -1   9  10       80.19       85.46      8.22 o 
   0   9  10      189.53      193.28     10.81 o 
   1   9  10      657.03      704.54     18.79 o 
   2   9  10      287.81      281.68     12.73 o 
   3   9  10      411.79      411.08     17.11 o 
   4   9  10       60.07       48.96      5.94 o 
   5   9  10        7.41        8.88      4.31 o 
   6   9  10      219.23      216.84     11.49 o 
   7   9  10       95.88       84.32      8.58 o 
   8   9  10       17.29        9.76      7.63 o 
  -3  10  10        0.12        0.24      5.65 o 
  -2  10  10       19.35       32.42      9.28 o 
  -1  10  10       73.00       79.91      8.35 o 
   0  10  10      163.20      163.17     10.47 o 
   1  10  10       21.55       26.49      5.77 o 
   2  10  10      530.07      540.52     29.57 o 
   3  10  10      344.42      346.80     13.98 o 
   4  10  10      278.98      290.75     12.73 o 
   5  10  10      199.83      186.19     16.09 o 
   6  10  10        2.96        2.29      4.13 o 
   7  10  10       23.16       20.47      6.03 o 
   8  10  10       42.80       37.03      7.10 o 
  -2  11  10       10.43       11.31      7.73 o 
  -1  11  10       66.95       63.07      8.33 o 
   0  11  10       54.39       50.26      7.59 o 
   1  11  10      156.44      154.34     10.71 o 
   2  11  10      270.71      272.69     13.22 o 
   3  11  10       40.63       45.33      7.10 o 
   4  11  10       51.92       49.43     10.92 o 
   5  11  10       78.68       73.35     12.66 o 
   6  11  10       35.37       28.22      9.71 o 
   7  11  10       15.89       12.61      5.82 o 
  -1  12  10        2.42        1.98      7.78 o 
   0  12  10       47.54       42.02      7.37 o 
   1  12  10        3.95       -1.21      4.35 o 
   2  12  10      172.41      178.25     11.55 o 
   3  12  10        9.07       11.50      5.36 o 
   4  12  10        3.13        7.49      6.57 o 
   5  12  10       13.19       18.51      9.23 o 
   6  12  10       34.34       41.65     11.26 o 
   7  12  10       30.45       36.15     11.11 o 
   1  13  10       23.13       20.89      6.32 o 
   2  13  10        7.81        8.94      5.57 o 
   3  13  10       15.50       16.51      5.91 o 
   4  13  10        1.99        2.46      6.52 o 
   5  13  10        1.83        1.01      7.97 o 
  -3 -10  11        0.03       -0.63      3.89 o 
  -2 -10  11        1.52        2.25      3.50 o 
  -5  -9  11       18.73       23.67      5.84 o 
  -4  -9  11       11.62       11.51      4.41 o 
  -3  -9  11       58.41       60.64      5.81 o 
  -2  -9  11       11.42       10.00      3.58 o 
  -1  -9  11       27.57       34.28      4.81 o 
   0  -9  11       83.87       73.26      8.67 o 
   1  -9  11       29.79       35.32     10.68 o 
  -6  -8  11       55.68       49.93      8.27 o 
  -5  -8  11       24.16       26.42      5.72 o 
  -4  -8  11       11.65       14.42      4.38 o 
  -3  -8  11       48.76       48.22      5.14 o 
  -2  -8  11       70.99       71.17      5.75 o 
  -1  -8  11       93.83       90.19      6.20 o 
   0  -8  11        4.49        1.92      3.24 o 
   1  -8  11       32.01       40.73      7.55 o 
   2  -8  11       18.38       21.65      9.04 o 
   3  -8  11       34.45       42.62     10.53 o 
  -7  -7  11        2.34        2.37      5.34 o 
  -6  -7  11       27.33       30.09      6.68 o 
  -5  -7  11        0.28        1.01      5.65 o 
  -4  -7  11        6.62       13.39      4.17 o 
  -3  -7  11        9.16        9.23      3.14 o 
  -2  -7  11      191.12      184.68      7.73 o 
  -1  -7  11       97.66       98.28      6.12 o 
   0  -7  11        1.42        2.44      2.61 o 
   1  -7  11        5.66        9.34      4.97 o 
   2  -7  11       24.18       25.84      6.18 o 
   3  -7  11       34.64       28.17      8.60 o 
   4  -7  11       53.46       52.29     11.55 o 
  -7  -6  11       11.40        7.71      5.40 o 
  -6  -6  11        1.27        1.77      4.62 o 
  -5  -6  11       78.96       78.96      8.54 o 
  -4  -6  11        8.45        8.04      3.66 o 
  -3  -6  11       84.91       77.80      6.58 o 
  -2  -6  11        5.12        4.93      2.64 o 
  -1  -6  11      319.29      300.40      9.17 o 
   0  -6  11      173.85      175.63      7.23 o 
   1  -6  11       25.89       29.69      6.16 o 
   2  -6  11       21.33       22.64      5.69 o 
   3  -6  11       41.56       46.51      7.19 o 
   4  -6  11      119.03      102.15     13.82 o 
   5  -6  11       43.23       46.39     10.63 o 
  -7  -5  11        5.84        8.84      8.79 o 
  -6  -5  11       30.97       27.23      6.73 o 
  -5  -5  11       40.40       44.73      7.14 o 
  -4  -5  11      317.59      301.33     10.99 o 
  -3  -5  11      145.89      149.81      7.83 o 
  -2  -5  11      310.34      306.66      8.99 o 
  -1  -5  11       70.71       59.04      4.70 o 
   0  -5  11      189.81      186.57      8.44 o 
   1  -5  11      197.46      189.21     10.52 o 
   2  -5  11      210.27      210.15     11.24 o 
   3  -5  11      142.24      155.07     10.31 o 
   4  -5  11        2.70        1.40      3.83 o 
   5  -5  11        1.92        8.31      6.04 o 
  -7  -4  11       42.31       51.56     12.42 o 
  -6  -4  11      107.52      117.33     14.50 o 
  -5  -4  11       41.26       32.33      8.89 o 
  -4  -4  11      174.04      186.62     14.74 o 
  -3  -4  11      674.70      682.55     18.81 o 
  -2  -4  11      342.22      350.00     13.60 o 
  -1  -4  11       29.86       27.54      4.21 o 
   0  -4  11      175.97      152.45      7.50 o 
   1  -4  11       51.62       52.91      6.56 o 
   2  -4  11      390.88      365.30     13.91 o 
   3  -4  11      594.41      610.97     14.30 o 
   4  -4  11      115.70      125.16      7.70 o 
   5  -4  11        0.23       -1.53      3.51 o 
   6  -4  11       24.48       29.91      5.49 o 
  -8  -3  11       17.58       23.19     12.13 o 
  -7  -3  11       51.04       64.08     12.85 o 
  -6  -3  11      270.07      265.10     19.18 o 
  -5  -3  11      382.33      376.10     20.88 o 
  -3  -3  11      156.24      155.28      9.26 o 
  -2  -3  11        0.96        1.65      3.06 o 
  -1  -3  11       34.74       26.94      5.07 o 
   0  -3  11        3.33        2.86      2.66 o 
   1  -3  11        0.21       -1.21      2.94 o 
   2  -3  11        8.29       10.58      3.07 o 
   3  -3  11      312.35      292.94      9.83 o 
   4  -3  11      229.97      219.45      9.23 o 
   5  -3  11       27.10       18.84      4.42 o 
   6  -3  11        0.51        0.73      3.45 o 
   7  -3  11       13.17       18.72      6.85 o 
  -8  -2  11       29.37       25.18     11.94 o 
  -7  -2  11        0.00        0.34      7.39 o 
  -6  -2  11       47.04       65.09     11.26 o 
  -5  -2  11      224.17      240.99     16.38 o 
  -3  -2  11        5.33        3.84      3.27 o 
  -2  -2  11       54.37       60.24      6.37 o 
  -1  -2  11        1.21        2.13      2.90 o 
   0  -2  11       57.44       71.91      6.76 o 
   1  -2  11      103.47      108.05      7.57 o 
   2  -2  11      189.08      196.26      7.64 o 
   3  -2  11       53.73       56.11      5.10 o 
   4  -2  11       44.08       40.13      4.79 o 
   5  -2  11       21.62       28.15      4.75 o 
   6  -2  11       17.89       26.45      4.95 o 
   7  -2  11        2.66       10.04      5.84 o 
  -8  -1  11       22.53       15.46     10.49 o 
  -7  -1  11       87.79      106.45     14.26 o 
  -6  -1  11        0.88       -0.14      5.99 o 
  -5  -1  11       25.92       26.38      7.54 o 
  -4  -1  11      187.51      177.37      9.48 o 
  -3  -1  11      139.93      129.10      7.98 o 
  -2  -1  11      257.69      237.23     10.30 o 
  -1  -1  11      208.55      207.35      9.67 o 
   0  -1  11      983.23     1012.73     25.88 o 
   1  -1  11     1015.32     1017.29     29.67 o 
   2  -1  11      664.49      657.10     13.16 o 
   3  -1  11      334.78      312.68      9.74 o 
   4  -1  11        0.66       -2.02      2.31 o 
   5  -1  11        1.77       -0.41      2.83 o 
   6  -1  11       38.37       34.84      5.04 o 
   7  -1  11       28.65       38.61      7.37 o 
  -7   0  11       47.17       50.06     10.44 o 
  -6   0  11       79.62      100.03     12.27 o 
  -5   0  11       21.67       30.83      8.02 o 
  -4   0  11       16.35       14.47      3.84 o 
  -3   0  11       49.94       50.88      5.54 o 
  -2   0  11       34.76       31.06      6.06 o 
  -1   0  11      902.81      917.21     26.77 o 
   0   0  11       16.86       10.37      3.60 o 
   1   0  11      692.86      672.02     22.95 o 
   2   0  11      137.72      128.15     11.65 o 
   3   0  11      136.48      125.02      6.62 o 
   4   0  11      216.17      212.71      6.95 o 
   5   0  11       43.67       46.47      5.04 o 
   6   0  11       28.34       27.71      4.68 o 
   7   0  11       39.41       34.66      7.00 o 
   8   0  11       35.33       24.27      7.01 o 
  -6   1  11      125.42      165.02     13.97 o 
  -4   1  11      316.61      271.92     10.86 o 
  -3   1  11      248.74      256.71     12.06 o 
  -2   1  11       52.30       46.20      5.51 o 
  -1   1  11       23.02       28.66      4.36 o 
   1   1  11      295.46      294.82     15.99 o 
   2   1  11        0.25        1.78      2.81 o 
   3   1  11      202.33      199.45      7.62 o 
   4   1  11       30.45       29.78      4.11 o 
   5   1  11      207.96      200.52     10.82 o 
   6   1  11        8.80        9.84      4.95 o 
   7   1  11       21.35       17.37      5.83 o 
   8   1  11       68.37       64.58     10.63 o 
  -6   2  11        2.70        3.96      5.03 o 
  -5   2  11       72.23       88.91     10.87 o 
  -4   2  11      235.57      229.58      8.14 o 
  -3   2  11      860.89      819.17     17.51 o 
  -2   2  11        9.03        9.22      3.28 o 
  -1   2  11       77.28       78.62      4.98 o 
   0   2  11      129.70      129.28      7.58 o 
   1   2  11      777.83      717.73     16.67 o 
   2   2  11       50.39       50.62      5.53 o 
   3   2  11        8.10       12.36      3.87 o 
   4   2  11       43.22       41.09      4.47 o 
   5   2  11      360.58      348.08     10.48 o 
   6   2  11      395.89      373.23     14.89 o 
   7   2  11       27.54       30.44      6.45 o 
   8   2  11        5.25        6.68      5.71 o 
  -7   3  11       52.60       58.13     11.16 o 
  -5   3  11       49.43       49.82      8.75 o 
  -4   3  11        1.65        7.59      4.35 o 
  -3   3  11      556.04      528.11     11.55 o 
  -2   3  11      155.24      147.23      6.34 o 
  -1   3  11       75.67       71.42      4.95 o 
   0   3  11       28.50       38.35      4.75 o 
   1   3  11      588.49      554.47     19.23 o 
   2   3  11      236.52      215.95      9.44 o 
   3   3  11        0.81        4.25      3.29 o 
   4   3  11       62.54       53.04      5.93 o 
   5   3  11        9.81       13.82      3.54 o 
   6   3  11      224.70      220.40     11.62 o 
   7   3  11       44.59       49.15      7.80 o 
   8   3  11        4.38        4.24      4.96 o 
   9   3  11        0.18       -3.14      6.86 o 
  -6   4  11       65.47       65.72     10.73 o 
  -5   4  11       15.81       16.96      6.38 o 
  -4   4  11       89.08       71.96      6.90 o 
  -3   4  11      530.81      476.95     20.68 o 
  -2   4  11      572.15      558.67     11.52 o 
  -1   4  11       88.13       91.19      6.62 o 
   0   4  11       50.51       55.78      5.59 o 
   1   4  11        7.36        5.46      3.28 o 
   2   4  11     1002.07      974.65     19.50 o 
   3   4  11      322.51      298.77     11.24 o 
   4   4  11      218.15      211.67     10.13 o 
   5   4  11       89.85       85.73      7.32 o 
   6   4  11        3.25        4.71      3.72 o 
   7   4  11       64.54       71.10      8.18 o 
   8   4  11       48.14       58.88      8.30 o 
   9   4  11        2.65       -0.35      4.71 o 
  -6   5  11       63.57       61.61      8.10 o 
  -5   5  11        5.47        9.37      5.80 o 
  -4   5  11      142.70      152.80     13.53 o 
  -3   5  11       23.82       23.07      4.83 o 
  -2   5  11      777.12      734.31     25.85 o 
  -1   5  11      273.12      257.46     15.32 o 
   0   5  11      129.74      128.17      7.64 o 
   1   5  11        1.77        0.90      2.90 o 
   2   5  11       84.97       87.78      6.87 o 
   3   5  11       11.28        8.28      3.82 o 
   4   5  11      465.74      500.80     14.93 o 
   5   5  11      192.11      218.90     10.71 o 
   6   5  11       14.83       17.07      4.87 o 
   7   5  11       20.57       18.92      5.36 o 
   8   5  11       26.71       41.18      7.33 o 
   9   5  11      107.38      142.13     11.96 o 
  -6   6  11        0.18        1.60      4.15 o 
  -5   6  11      129.72      116.51     13.68 o 
  -4   6  11       40.81       43.54      9.57 o 
  -3   6  11      159.24      161.21      9.61 o 
  -2   6  11       58.15       56.39      6.47 o 
  -1   6  11       33.25       36.39      7.59 o 
   0   6  11       57.78       50.88      8.46 o 
   1   6  11      487.22      453.43     13.68 o 
   2   6  11       32.48       17.95      4.37 o 
   3   6  11        0.02        0.96      3.33 o 
   4   6  11       30.25       41.05      5.90 o 
   5   6  11      288.75      308.29     12.58 o 
   6   6  11       22.35       28.06      5.63 o 
   7   6  11       39.18       46.63     10.15 o 
   8   6  11        2.00        2.51      4.27 o 
   9   6  11      108.43      121.63     11.17 o 
  -5   7  11       35.01       21.26      7.97 o 
  -4   7  11       66.44       66.01     11.07 o 
  -3   7  11      101.86      114.67     13.48 o 
  -2   7  11      284.78      283.11     12.36 o 
  -1   7  11      155.04      159.70      9.38 o 
   0   7  11      185.58      188.41     13.92 o 
   1   7  11      217.43      223.64     15.03 o 
   2   7  11      492.19      498.37     14.14 o 
   3   7  11       76.03       77.28      7.02 o 
   4   7  11      260.98      252.30     11.49 o 
   5   7  11      146.10      139.42      9.05 o 
   6   7  11      128.27      126.93      9.02 o 
   7   7  11       76.54       86.49      8.49 o 
   8   7  11        0.12       -0.58      6.19 o 
   9   7  11       50.44       72.00     13.24 o 
  -4   8  11       42.57       41.03     10.15 o 
  -3   8  11       31.08       31.80      8.89 o 
  -2   8  11      377.71      370.18     14.64 o 
  -1   8  11      460.95      474.26     17.81 o 
   0   8  11      258.37      250.63     11.73 o 
   1   8  11        0.37       -0.41      3.41 o 
   2   8  11      185.62      164.44     13.87 o 
   3   8  11       82.62       77.37      7.06 o 
   4   8  11      153.80      159.52      9.48 o 
   5   8  11      115.03      121.73      9.04 o 
   6   8  11      108.10      108.87      9.06 o 
   7   8  11       23.44       20.46      5.54 o 
   8   8  11       17.56       28.12      9.86 o 
  -4   9  11      154.89      177.01     17.11 o 
  -3   9  11        7.93       10.34      7.01 o 
  -2   9  11       18.09       20.61      5.48 o 
  -1   9  11      138.59      148.01     10.19 o 
   0   9  11      328.55      331.52     13.99 o 
   1   9  11      312.32      297.65     13.07 o 
   2   9  11      156.59      150.09      9.91 o 
   3   9  11       32.97       38.49      6.01 o 
   4   9  11        4.29        6.24      4.13 o 
   5   9  11      196.47      209.60     11.55 o 
   6   9  11       38.38       37.62      6.49 o 
   7   9  11        8.99        7.51      4.83 o 
   8   9  11       34.81       32.71     10.29 o 
  -3  10  11       60.13       78.09     13.39 o 
  -2  10  11        8.06        4.64      5.85 o 
  -1  10  11        9.53        7.49      4.76 o 
   0  10  11        2.17       -0.12      3.80 o 
   1  10  11      179.99      202.15     11.70 o 
   2  10  11      185.92      185.18     10.87 o 
   3  10  11       19.18       11.09      4.63 o 
   4  10  11        4.55        4.02      4.24 o 
   5  10  11       23.44       33.15      9.42 o 
   6  10  11      124.47      131.02     10.06 o 
   7  10  11        0.57        5.52      4.95 o 
   8  10  11        0.51        5.82      5.62 o 
  -2  11  11       25.13       27.11      9.28 o 
  -1  11  11        0.80        2.37      4.52 o 
   0  11  11        9.64       13.13      5.15 o 
   1  11  11       67.32       76.18      8.81 o 
   2  11  11      589.10      607.37     19.66 o 
   3  11  11       72.50       72.38      8.44 o 
   4  11  11       13.42       17.35      8.21 o 
   5  11  11        7.22       11.26      8.12 o 
   6  11  11       36.82       44.75     11.07 o 
   7  11  11       58.11       65.28     13.00 o 
   0  12  11       35.59       35.00      7.43 o 
   1  12  11        4.59        4.34      4.84 o 
   2  12  11       66.09       78.21      9.08 o 
   3  12  11      323.67      314.57     15.08 o 
   4  12  11        0.72        5.56      6.62 o 
   5  12  11       31.61       36.05     11.40 o 
   6  12  11        0.12       -6.72      6.72 o 
   2  13  11       25.86       31.21      7.50 o 
   3  13  11       11.12       12.41      5.69 o 
   4  13  11       88.82       90.41     14.40 o 
  -3  -9  12        5.47       13.73      4.11 o 
  -2  -9  12       76.56       79.10      6.59 o 
  -1  -9  12       10.95        9.92      3.67 o 
   0  -9  12       30.06       32.18     10.68 o 
  -5  -8  12       60.23       75.28      7.86 o 
  -4  -8  12       30.59       40.97      6.29 o 
  -3  -8  12       97.94      102.65      6.92 o 
  -2  -8  12        0.05        0.95      2.96 o 
  -1  -8  12       89.88       79.39      6.12 o 
   0  -8  12      105.39      110.07      8.13 o 
   1  -8  12       31.01       27.87      7.14 o 
   2  -8  12        0.23       -4.98      6.43 o 
  -6  -7  12        7.52       10.53      5.50 o 
  -5  -7  12      140.91      161.16      9.89 o 
  -4  -7  12       33.66       35.76      5.78 o 
  -3  -7  12       26.11       34.00      4.52 o 
  -2  -7  12       53.31       49.03      4.99 o 
  -1  -7  12       44.86       40.58      4.80 o 
   0  -7  12       60.50       73.01      8.24 o 
   1  -7  12       56.70       60.64      8.06 o 
   2  -7  12        5.11        6.34      5.16 o 
   3  -7  12        2.25        2.42      5.75 o 
  -6  -6  12       16.11       16.33      6.26 o 
  -5  -6  12        7.00       12.10      4.63 o 
  -4  -6  12       39.24       41.94      6.01 o 
  -3  -6  12       68.84       77.19      6.90 o 
  -2  -6  12      298.59      269.50      9.08 o 
  -1  -6  12       87.44       91.30      6.94 o 
   0  -6  12        2.90        0.32      3.25 o 
   1  -6  12       12.06       12.76      4.98 o 
   2  -6  12        0.63        5.01      4.17 o 
   3  -6  12       90.59       84.59      9.23 o 
   4  -6  12       15.83       11.50      7.10 o 
  -7  -5  12        0.36        2.71      7.59 o 
  -6  -5  12       18.40       14.50      8.21 o 
  -4  -5  12        0.62       -1.14      3.23 o 
  -3  -5  12        0.35       -1.59      3.71 o 
  -2  -5  12       12.55       11.06      4.83 o 
  -1  -5  12      560.30      562.92     14.42 o 
   0  -5  12      210.43      189.90      8.94 o 
   1  -5  12      158.55      150.75     10.09 o 
   2  -5  12        0.13       -1.97      3.11 o 
   3  -5  12        4.80        0.16      4.04 o 
   4  -5  12      132.98      141.29     11.02 o 
   5  -5  12       26.31       28.75      8.99 o 
  -7  -4  12        0.00        9.18      8.07 o 
  -6  -4  12       16.65       32.57      9.42 o 
  -4  -4  12       93.19      101.79      8.81 o 
  -3  -4  12       50.59       50.93      6.80 o 
  -2  -4  12        1.42        2.08      3.70 o 
  -1  -4  12       10.70       16.79      3.86 o 
   0  -4  12      132.61      132.38      7.49 o 
   1  -4  12       86.47       87.92      8.11 o 
   2  -4  12        2.32        0.52      3.31 o 
   3  -4  12       98.58       96.24      8.85 o 
   4  -4  12      126.67      125.61     10.16 o 
   5  -4  12      176.77      165.39      9.37 o 
  -7  -3  12       41.67       56.34     12.61 o 
  -6  -3  12       26.76       27.69      9.04 o 
  -4  -3  12      155.40      163.76     10.08 o 
  -3  -3  12      328.42      303.03     12.90 o 
  -2  -3  12      438.01      417.30     14.83 o 
  -1  -3  12       27.34       30.71      5.61 o 
   0  -3  12       51.38       47.41      5.09 o 
   1  -3  12        6.21        7.47      3.67 o 
   2  -3  12      369.98      370.90     14.11 o 
   3  -3  12       26.65       23.41      4.36 o 
   4  -3  12       10.15       14.17      4.17 o 
   5  -3  12      203.63      221.04     10.15 o 
   6  -3  12      176.61      204.71     12.51 o 
  -7  -2  12       34.51       45.81     11.16 o 
  -6  -2  12       51.97       54.99     10.78 o 
  -4  -2  12      156.21      146.25      9.21 o 
  -3  -2  12      494.03      442.95     15.03 o 
  -2  -2  12     1234.42     1261.61     30.61 o 
  -1  -2  12      994.02      972.39     21.54 o 
   0  -2  12        8.23       13.37      4.54 o 
   1  -2  12      185.47      167.96      9.36 o 
   2  -2  12      286.55      288.98     12.29 o 
   3  -2  12      133.57      145.36      7.40 o 
   4  -2  12        9.80       13.61      4.70 o 
   5  -2  12       17.82       18.68      4.12 o 
   6  -2  12      116.90      117.52      8.14 o 
   7  -2  12       88.81      105.35     10.74 o 
  -7  -1  12       47.22       58.71     11.69 o 
  -6  -1  12      107.89      116.46     13.68 o 
  -4  -1  12       37.99       28.75      5.09 o 
  -3  -1  12     1024.47     1001.73     21.85 o 
  -2  -1  12     1081.01      994.69     21.29 o 
  -1  -1  12     1345.88     1347.38     34.89 o 
   0  -1  12      232.75      224.79     10.82 o 
   1  -1  12      142.08      130.37     12.13 o 
   2  -1  12        2.33        1.01      5.36 o 
   3  -1  12      373.91      346.02     10.59 o 
   4  -1  12      141.44      151.52      7.67 o 
   5  -1  12       51.02       51.92      5.63 o 
   6  -1  12        2.68        7.31      3.50 o 
   7  -1  12       90.43       85.16     11.11 o 
  -6   0  12        4.10        5.22      6.28 o 
  -5   0  12       63.46       62.77      6.76 o 
  -4   0  12      118.99      124.80      8.35 o 
  -3   0  12       61.57       58.10      6.22 o 
  -2   0  12       57.53       51.07      5.75 o 
  -1   0  12        9.69       13.23      4.02 o 
   0   0  12       30.85       23.79      4.77 o 
   1   0  12       83.90       71.37      9.66 o 
   2   0  12      124.85      133.95     12.37 o 
   3   0  12        0.28       -0.99      2.46 o 
   4   0  12       79.96       77.73      5.79 o 
   5   0  12      124.47      126.94      7.47 o 
   6   0  12       33.62       37.54      5.26 o 
   7   0  12        0.26        0.47      4.68 o 
  -5   1  12        5.77        6.53      3.43 o 
  -4   1  12      318.45      266.57     11.29 o 
  -3   1  12      451.54      447.50     14.04 o 
  -2   1  12      263.94      240.59     10.20 o 
  -1   1  12      251.87      241.96     10.21 o 
   0   1  12       10.97        6.57      5.22 o 
   1   1  12      357.28      375.93     12.89 o 
   2   1  12       35.13       42.13      5.57 o 
   3   1  12       75.92       70.03      6.71 o 
   4   1  12      144.88      134.33      7.01 o 
   5   1  12       94.29       97.95      8.64 o 
   6   1  12      158.93      181.92     11.31 o 
   7   1  12       11.30       19.58      6.20 o 
   8   1  12        0.63        2.89      5.45 o 
  -5   2  12       11.87       15.41      6.62 o 
  -4   2  12      177.18      167.36      7.48 o 
  -3   2  12      681.68      606.92     13.26 o 
  -2   2  12      598.42      570.27     12.63 o 
  -1   2  12        0.73       -0.08      2.26 o 
   0   2  12      316.52      317.45     11.84 o 
   1   2  12        2.13        6.16      3.49 o 
   2   2  12      307.79      303.54     11.69 o 
   3   2  12      255.34      281.67     11.55 o 
   4   2  12        6.81       11.97      4.36 o 
   5   2  12       81.88       79.20      6.04 o 
   6   2  12        4.33        2.95      4.44 o 
   7   2  12       23.36       29.11      6.68 o 
   8   2  12       39.87       49.64      8.61 o 
  -5   3  12       34.03       33.68      8.21 o 
  -4   3  12       34.78       30.35      7.15 o 
  -3   3  12      107.03      116.68      6.35 o 
  -2   3  12       39.68       40.37      4.39 o 
  -1   3  12       72.02       63.25      6.07 o 
   0   3  12      145.53      149.62      8.39 o 
   1   3  12      100.95      113.43      7.58 o 
   2   3  12        3.31        0.32      2.87 o 
   3   3  12       30.54       31.19      5.17 o 
   4   3  12      321.60      337.15     12.54 o 
   5   3  12      328.10      341.98     10.75 o 
   6   3  12      328.55      333.20     14.54 o 
   7   3  12       15.09       12.32      5.62 o 
   8   3  12       22.84       30.16      7.27 o 
  -5   4  12       25.19       30.25      8.50 o 
  -4   4  12      153.63      166.91     13.72 o 
  -3   4  12      715.38      697.25     26.14 o 
  -2   4  12        1.57        1.45      4.11 o 
  -1   4  12       33.34       37.65      5.19 o 
   0   4  12      286.56      307.90     14.35 o 
   1   4  12     1838.63     1856.38     27.87 o 
   2   4  12      148.37      138.76      8.59 o 
   3   4  12        5.46        4.90      3.64 o 
   4   4  12      435.95      409.15     14.02 o 
   5   4  12      296.75      282.58     12.15 o 
   6   4  12      217.28      202.66     11.46 o 
   7   4  12       12.34       14.09      5.12 o 
   8   4  12       23.54       24.09      7.90 o 
  -6   5  12       10.70       12.03      7.49 o 
  -5   5  12        2.27       -4.40      4.40 o 
  -4   5  12        1.89        0.49      3.24 o 
  -3   5  12      367.66      376.29     19.72 o 
  -2   5  12      178.41      174.93     13.92 o 
  -1   5  12        1.32       -0.92      3.87 o 
   0   5  12        9.62        8.55      4.40 o 
   1   5  12      734.22      792.98     26.96 o 
   2   5  12      686.76      757.20     17.95 o 
   3   5  12       98.84      103.95      7.94 o 
   4   5  12        2.45        2.66      3.57 o 
   5   5  12       82.55       75.73      7.50 o 
   6   5  12       14.12       12.54      5.02 o 
   7   5  12       55.34       50.23      7.66 o 
   8   5  12       14.62       19.33      5.73 o 
  -5   6  12        2.85        5.75      6.28 o 
  -4   6  12       14.82        8.41      6.33 o 
  -3   6  12        2.19        2.89      3.48 o 
  -2   6  12      443.25      407.17     20.39 o 
  -1   6  12      297.10      293.71     17.30 o 
   0   6  12        0.38       -0.68      4.06 o 
   1   6  12       34.72       29.30      4.87 o 
   2   6  12      407.19      401.36     13.63 o 
   3   6  12        0.79        0.18      3.37 o 
   4   6  12      251.69      256.23     11.50 o 
   5   6  12       20.61       15.03      6.16 o 
   6   6  12       63.25       65.85      7.61 o 
   7   6  12       38.09       38.85     10.10 o 
   8   6  12       26.36       19.96      8.50 o 
  -5   7  12       25.54       25.03      8.46 o 
  -4   7  12       36.38       28.61      8.70 o 
  -3   7  12        0.10        3.56      3.60 o 
  -2   7  12      236.11      254.24     12.81 o 
  -1   7  12      417.90      434.22     15.36 o 
   0   7  12      449.18      466.31     22.18 o 
   1   7  12       26.75       21.46      6.96 o 
   2   7  12       89.96       91.87      7.49 o 
   3   7  12      179.19      180.76      9.66 o 
   4   7  12       38.51       31.13      5.77 o 
   5   7  12      240.77      226.49     11.72 o 
   6   7  12        9.15        6.82      4.63 o 
   7   7  12        0.89        5.52      4.80 o 
   8   7  12       20.63       32.57     10.15 o 
  -4   8  12       30.71       40.83     10.34 o 
  -3   8  12       13.24        8.70      6.28 o 
  -2   8  12       12.44       20.04      5.19 o 
  -1   8  12       54.68       51.88      7.17 o 
   0   8  12       50.97       60.93      7.17 o 
   1   8  12       21.86       10.44      6.09 o 
   2   8  12       52.76       46.78      9.37 o 
   3   8  12       49.01       52.48     10.05 o 
   4   8  12        5.70        9.90      4.43 o 
   5   8  12      182.05      178.07     10.52 o 
   6   8  12      137.69      144.67     10.01 o 
   7   8  12        3.06       -1.37      4.22 o 
   8   8  12        0.70       -0.14      6.09 o 
  -3   9  12       85.67      106.41     14.35 o 
  -2   9  12       15.52       19.58      5.67 o 
  -1   9  12        0.18       -1.70      3.87 o 
   0   9  12       35.07       26.55      5.87 o 
   1   9  12        2.08        7.83      4.30 o 
   2   9  12        5.98       10.30      4.57 o 
   3   9  12        9.37       18.39      5.29 o 
   4   9  12       60.43       69.58     11.50 o 
   5   9  12       68.16       69.87      7.78 o 
   6   9  12      157.66      155.34     10.60 o 
   7   9  12       41.17       44.28      7.52 o 
   8   9  12       15.94       19.38      8.99 o 
  -2  10  12       54.11       59.15     11.94 o 
  -1  10  12       26.21       30.20      6.65 o 
   0  10  12       44.19       37.74      6.92 o 
   1  10  12       75.10       73.74      8.31 o 
   2  10  12      197.35      208.99     11.58 o 
   3  10  12      168.65      174.65     10.96 o 
   4  10  12       46.76       56.38      7.44 o 
   5  10  12       82.52       93.70     13.97 o 
   6  10  12        5.70        5.27      4.66 o 
   7  10  12        5.11        8.12      5.09 o 
  -1  11  12       23.10       21.64      6.26 o 
   0  11  12       13.77       13.60      5.47 o 
   1  11  12        9.79        6.35      4.94 o 
   2  11  12       70.99       75.47      8.76 o 
   3  11  12      145.84      147.18     10.98 o 
   4  11  12       27.62       20.39      9.42 o 
   5  11  12      138.93      113.17     15.13 o 
   6  11  12       18.23        7.54      7.83 o 
   7  11  12       24.29       21.12      9.71 o 
   0  12  12        0.59       -3.09      4.52 o 
   1  12  12       30.09       33.32      7.30 o 
   2  12  12      144.82      152.70     11.92 o 
   3  12  12       78.80       87.66      9.64 o 
   4  12  12       85.97       82.20     13.77 o 
   5  12  12        7.52        9.04      8.84 o 
  -4  -8  13       49.34       66.89      9.58 o 
  -3  -8  13       57.59       61.81      6.17 o 
  -2  -8  13       48.30       48.32      5.52 o 
  -1  -8  13       10.46       18.99      5.23 o 
   0  -8  13       22.36       23.66      7.11 o 
  -5  -7  13        2.86        3.18      4.53 o 
  -4  -7  13       21.68       26.86      5.47 o 
  -3  -7  13        0.27        2.19      3.65 o 
  -2  -7  13       19.53       23.29      4.29 o 
  -1  -7  13       85.25       82.59      7.30 o 
   0  -7  13       14.81       12.43      5.17 o 
   1  -7  13       28.40       24.10      6.78 o 
   2  -7  13        2.40        1.71      5.03 o 
  -6  -6  13       51.98       61.82      9.14 o 
  -5  -6  13       47.34       59.55      8.93 o 
  -4  -6  13       46.07       38.59      7.71 o 
  -3  -6  13        4.28        5.67      4.95 o 
  -2  -6  13        7.28        2.23      4.42 o 
  -1  -6  13      160.67      141.56      8.63 o 
   0  -6  13      197.31      192.40     11.63 o 
   1  -6  13      130.01      115.71      9.94 o 
   2  -6  13        1.19        2.94      4.40 o 
   3  -6  13       30.89       36.67      7.27 o 
  -6  -5  13        0.57        1.10      4.28 o 
  -5  -5  13       29.02       35.23      6.92 o 
  -4  -5  13       36.68       38.87      7.47 o 
  -3  -5  13       35.49       47.81      7.50 o 
  -2  -5  13       71.68       66.54      9.69 o 
  -1  -5  13        4.24        5.22      3.50 o 
   0  -5  13      106.89      102.86      7.54 o 
   1  -5  13       30.66       33.06      6.44 o 
   2  -5  13        1.09       -1.09      3.41 o 
   3  -5  13        0.14        3.91      4.68 o 
   4  -5  13        2.63        2.05      4.44 o 
  -5  -4  13        0.59        1.15      3.71 o 
  -4  -4  13        0.29        3.00      3.69 o 
  -3  -4  13       27.40       23.00      5.40 o 
  -2  -4  13       31.16       31.82      6.18 o 
  -1  -4  13      102.65       90.93      8.61 o 
   0  -4  13       25.85       29.62      5.02 o 
   1  -4  13      152.26      135.56      9.79 o 
   2  -4  13      193.64      200.13     11.54 o 
   3  -4  13       20.79       23.97      6.01 o 
   4  -4  13       66.71       71.71      8.71 o 
   5  -4  13       44.44       46.00      8.09 o 
  -7  -3  13       41.07       54.51     12.52 o 
  -5  -3  13       84.85       76.79      8.35 o 
  -4  -3  13       64.92       58.34      7.39 o 
  -3  -3  13        7.53        6.13      3.66 o 
  -2  -3  13      325.80      320.61     13.48 o 
  -1  -3  13      399.65      398.50     15.09 o 
   0  -3  13      171.87      158.58     10.16 o 
   1  -3  13       30.96       31.37      5.89 o 
   2  -3  13      209.92      217.49     11.60 o 
   3  -3  13      351.96      339.60     14.54 o 
   4  -3  13      117.82      120.48      7.96 o 
   5  -3  13      324.61      333.20     12.42 o 
   6  -3  13       19.22       26.34     10.97 o 
  -7  -2  13        4.65        8.60      8.55 o 
  -5  -2  13       51.86       58.81      7.48 o 
  -4  -2  13      164.08      143.12      9.69 o 
  -3  -2  13      105.93      109.44      8.75 o 
  -2  -2  13      129.69      136.91      9.40 o 
  -1  -2  13      221.76      206.51     10.86 o 
   0  -2  13        6.05        9.02      4.20 o 
   1  -2  13       12.04       11.45      6.28 o 
   2  -2  13        1.33        2.26      3.51 o 
   3  -2  13       47.77       46.38      5.27 o 
   4  -2  13       43.37       31.41      5.00 o 
   5  -2  13       26.48       23.27      4.76 o 
   6  -2  13      119.95      117.53      8.60 o 
  -7  -1  13       13.61       13.63      8.89 o 
  -6  -1  13       50.45       41.71      6.87 o 
  -5  -1  13       15.42       16.16      4.78 o 
  -4  -1  13       55.32       63.09      7.06 o 
  -3  -1  13      356.83      367.59     14.11 o 
  -2  -1  13        1.78        1.52      3.23 o 
  -1  -1  13        0.79        1.27      3.32 o 
   0  -1  13       37.99       42.48      8.70 o 
   1  -1  13       14.60       13.05      6.33 o 
   2  -1  13      328.47      300.66     18.51 o 
   3  -1  13        8.44       10.26      3.21 o 
   4  -1  13        3.16        4.32      3.09 o 
   5  -1  13        0.35        0.61      3.18 o 
   6  -1  13       69.36       73.71      6.97 o 
   7  -1  13       20.77       22.60      7.90 o 
  -6   0  13       32.42       28.84      5.72 o 
  -5   0  13       19.23       22.66      4.84 o 
  -4   0  13        0.22       -1.22      2.99 o 
  -3   0  13      135.72      120.10      8.18 o 
  -2   0  13      393.44      350.62     13.14 o 
  -1   0  13      142.23      134.17     10.58 o 
   0   0  13        0.53       -2.08      4.45 o 
   1   0  13       12.23       16.19      6.91 o 
   2   0  13      251.00      251.54     11.22 o 
   3   0  13      457.20      443.14     15.02 o 
   4   0  13       33.10       34.30      4.75 o 
   5   0  13        0.04       -0.56      4.17 o 
   6   0  13        0.23        0.00      4.61 o 
   7   0  13       36.48       43.48      8.37 o 
  -5   1  13       61.57       62.83      7.01 o 
  -4   1  13       33.00       30.27      5.30 o 
  -3   1  13       30.79       40.11      5.67 o 
  -2   1  13      192.18      195.20      9.85 o 
  -1   1  13       10.05        9.03      3.70 o 
   0   1  13        1.11        3.62      4.64 o 
   1   1  13       27.97       12.56      4.24 o 
   2   1  13       11.71        7.19      3.84 o 
   3   1  13      357.79      329.77     12.91 o 
   4   1  13       87.46      101.73      8.15 o 
   5   1  13      176.48      182.75     11.46 o 
   6   1  13       42.20       48.17      7.60 o 
   7   1  13        1.17        3.17      5.09 o 
  -5   2  13       34.40       47.45      9.42 o 
  -4   2  13      167.17      184.57      8.26 o 
  -3   2  13      212.81      197.47      8.19 o 
  -2   2  13      462.77      418.20     11.43 o 
  -1   2  13        3.56        8.35      3.04 o 
   0   2  13        0.98        1.03      2.96 o 
   1   2  13      646.58      664.60     21.46 o 
   2   2  13      103.89       86.40      7.47 o 
   3   2  13        1.08        0.86      3.43 o 
   4   2  13       97.48       99.91      8.09 o 
   5   2  13      205.02      218.85     11.93 o 
   6   2  13      218.50      205.76     12.08 o 
   7   2  13       21.84       19.28      6.47 o 
   8   2  13        2.61        6.04      8.17 o 
  -4   3  13        8.69        9.95      5.56 o 
  -3   3  13      286.06      278.10      9.54 o 
  -2   3  13      186.43      174.14      7.54 o 
  -1   3  13      149.25      153.45      8.87 o 
   0   3  13        4.42        8.43      3.73 o 
   1   3  13       66.01       62.59      6.49 o 
   2   3  13      478.42      480.99     15.02 o 
   3   3  13      124.20      126.48      8.51 o 
   4   3  13       32.81       33.09      5.78 o 
   5   3  13       56.00       61.39      7.12 o 
   6   3  13        9.84        5.16      4.50 o 
   7   3  13       33.53       31.49      7.17 o 
   8   3  13        1.73        5.77      6.18 o 
  -5   4  13       91.55      116.65     13.72 o 
  -4   4  13       15.69       17.88      6.38 o 
  -3   4  13       29.91       28.56      7.63 o 
  -2   4  13        3.89        6.43      4.98 o 
  -1   4  13       43.14       42.61      5.57 o 
   0   4  13        7.61        9.02      3.74 o 
   1   4  13       78.33       65.71      6.77 o 
   2   4  13      186.09      184.35      9.99 o 
   3   4  13       23.06       19.03      4.86 o 
   4   4  13       45.40       44.54      6.26 o 
   5   4  13       38.13       35.72      6.11 o 
   6   4  13        4.66        6.57      6.77 o 
   7   4  13       27.45       25.34      6.64 o 
   8   4  13       56.65       57.73      8.92 o 
  -5   5  13        2.45        5.17      5.85 o 
  -4   5  13      147.46      160.38     10.32 o 
  -3   5  13       27.12       23.97      7.39 o 
  -2   5  13       28.46       29.19      7.78 o 
  -1   5  13       53.81       58.81      9.57 o 
   0   5  13      345.46      345.77     12.84 o 
   1   5  13      345.63      346.87     12.95 o 
   2   5  13        6.71        5.07      3.66 o 
   3   5  13        4.43        3.70      3.72 o 
   4   5  13       96.40       89.79      7.96 o 
   5   5  13       78.95       75.47      7.73 o 
   6   5  13       35.25       43.97      6.93 o 
   7   5  13        0.18       -3.38      5.56 o 
   8   5  13       55.49       56.07      8.63 o 
  -5   6  13       18.00       22.62      8.41 o 
  -4   6  13       19.16       17.98      7.25 o 
  -3   6  13       27.25       23.61      5.44 o 
  -2   6  13       12.70       16.24      6.72 o 
  -1   6  13      190.03      161.88     13.87 o 
   0   6  13      325.46      340.77     19.28 o 
   1   6  13      497.81      470.89     14.88 o 
   2   6  13       89.06       87.00      7.57 o 
   3   6  13       21.16       25.14      5.36 o 
   4   6  13       75.79       86.36      8.02 o 
   5   6  13      138.41      140.16      9.89 o 
   6   6  13       50.94       59.95      7.73 o 
   7   6  13       10.55       17.49      8.07 o 
   8   6  13        0.55        4.78      7.25 o 
  -4   7  13        5.40       10.24      7.35 o 
  -3   7  13      184.62      189.57     11.39 o 
  -2   7  13      116.53      119.33      9.48 o 
  -1   7  13      102.07      108.53     12.61 o 
   0   7  13       46.64       43.59      9.28 o 
   1   7  13       75.18       81.33     11.21 o 
   2   7  13        3.01        1.16      5.27 o 
   3   7  13        1.73        3.34      3.80 o 
   4   7  13        9.28        5.97      4.54 o 
   5   7  13       57.64       71.99      7.98 o 
   6   7  13      196.58      221.49     12.13 o 
   7   7  13       89.39      114.14     14.30 o 
   8   7  13       57.44       77.90     13.77 o 
  -3   8  13      104.22      135.64     15.80 o 
  -2   8  13      159.70      142.90     10.23 o 
  -1   8  13      259.24      277.56     13.45 o 
   0   8  13      143.42      157.01     10.33 o 
   1   8  13       98.05      106.84     12.95 o 
   2   8  13        3.70        4.20      5.41 o 
   3   8  13       23.49       14.64      8.02 o 
   4   8  13       41.98       29.37      6.11 o 
   5   8  13        3.38        0.20      4.20 o 
   6   8  13        0.37        2.69      4.46 o 
   7   8  13       14.75       15.67      5.87 o 
  -3   9  13        2.13        7.54      6.77 o 
  -2   9  13       98.17      109.96     10.05 o 
  -1   9  13       59.49       59.11      8.02 o 
   0   9  13      323.91      315.96     14.73 o 
   1   9  13       89.47       93.39      8.97 o 
   2   9  13        0.74        4.56      4.48 o 
   3   9  13        0.48       -1.11      6.23 o 
   4   9  13      165.43      146.61     15.37 o 
   5   9  13      133.47      131.57      9.94 o 
   6   9  13       34.54       33.15      6.87 o 
   7   9  13        0.45        0.99      4.60 o 
  -2  10  13        2.24        0.34      6.28 o 
  -1  10  13        6.42       10.25      5.38 o 
   0  10  13        6.00        7.03      4.83 o 
   1  10  13       42.42       39.87      7.02 o 
   2  10  13       92.05       93.38      9.44 o 
   3  10  13       13.80       17.80      5.53 o 
   4  10  13        0.64        2.19      4.75 o 
   5  10  13      108.88      115.35     14.74 o 
   6  10  13       59.05       63.16     12.85 o 
   7  10  13       43.05       38.79      7.53 o 
   0  11  13       27.34       33.22      6.97 o 
   1  11  13       45.08       45.04      8.03 o 
   2  11  13       66.87       64.35      8.86 o 
   3  11  13      133.41      121.16     10.53 o 
   4  11  13        0.44        1.45      7.54 o 
   5  11  13        1.36       -0.58      7.59 o 
   6  11  13       20.23       22.86     10.49 o 
   1  12  13        3.67        3.62      7.78 o 
   2  12  13        8.36       12.68      6.33 o 
   3  12  13       97.11      103.37     10.64 o 
   4  12  13      136.68      129.65     16.62 o 
  -3  -7  14       79.56       97.23     10.56 o 
  -2  -7  14       28.78       31.12      7.12 o 
  -1  -7  14       18.34       18.78      5.11 o 
   0  -7  14       55.85       66.24      9.18 o 
   1  -7  14       13.80       13.79      6.28 o 
  -4  -6  14        7.67        3.74      5.44 o 
  -3  -6  14       78.90       75.76      9.24 o 
  -2  -6  14       38.27       50.83     10.29 o 
  -1  -6  14       12.31       12.22      4.55 o 
   0  -6  14        0.14       -2.03      4.40 o 
   1  -6  14       17.79       20.58      6.65 o 
   2  -6  14       15.04        9.71      5.33 o 
  -5  -5  14        0.95       -0.77      4.28 o 
  -4  -5  14        0.08        0.82      4.31 o 
  -3  -5  14        0.37        1.73      4.42 o 
  -2  -5  14       19.14       19.11      6.19 o 
  -1  -5  14       58.99       64.08      8.26 o 
   0  -5  14      112.68       96.74      9.41 o 
   1  -5  14       25.33       27.78      6.73 o 
   2  -5  14        7.84        7.54      4.62 o 
   3  -5  14       28.81       29.94      6.81 o 
  -6  -4  14       44.23       42.45      7.68 o 
  -5  -4  14       60.50       54.45      8.06 o 
  -4  -4  14        3.40        1.39      3.66 o 
  -3  -4  14       59.37       55.58      7.70 o 
  -2  -4  14        2.80        2.32      4.44 o 
  -1  -4  14       72.37       81.84      8.70 o 
   0  -4  14      130.33      136.85     15.13 o 
   1  -4  14      133.82      136.17     10.50 o 
   2  -4  14        1.50        2.48      3.77 o 
   3  -4  14        0.05       -2.25      3.47 o 
   4  -4  14        1.43        0.41      4.40 o 
  -6  -3  14       60.53       59.31      8.44 o 
  -5  -3  14        0.69        2.12      3.88 o 
  -4  -3  14       55.68       64.20      7.84 o 
  -3  -3  14      175.82      180.16     11.23 o 
  -2  -3  14       40.29       41.96      6.64 o 
  -1  -3  14        3.27        6.32      4.52 o 
   0  -3  14        2.72        7.06      6.67 o 
   1  -3  14      176.66      178.31     16.19 o 
   2  -3  14      143.36      132.90     10.05 o 
   3  -3  14        1.55        2.10      3.87 o 
   4  -3  14        0.01       -3.42      3.42 o 
   5  -3  14        7.51       14.57      6.17 o 
  -6  -2  14       89.10       89.27      9.17 o 
  -5  -2  14       24.92       32.71      6.40 o 
  -4  -2  14       31.25       23.85      5.23 o 
  -3  -2  14       32.21       24.92      5.64 o 
  -2  -2  14      115.45      107.70      9.02 o 
  -1  -2  14       31.21       31.19      5.89 o 
   0  -2  14       70.06       82.49     11.60 o 
   1  -2  14       87.85       87.46     12.56 o 
   2  -2  14      160.62      161.45     15.13 o 
   3  -2  14       32.31       33.08      7.06 o 
   4  -2  14       13.49       12.81      4.16 o 
   5  -2  14        1.86       -0.27      3.39 o 
  -6  -1  14       37.20       40.02      6.91 o 
  -5  -1  14       93.01       88.33      8.61 o 
  -4  -1  14        8.82        7.94      4.20 o 
  -3  -1  14       12.35       14.99      5.53 o 
  -2  -1  14      462.99      449.18     15.99 o 
  -1  -1  14      350.67      340.82     13.85 o 
   0  -1  14      399.26      392.82     21.26 o 
   1  -1  14      573.31      621.04     27.21 o 
   2  -1  14        0.06       -0.29      5.75 o 
   3  -1  14      143.23      143.97      9.80 o 
   4  -1  14       53.03       60.72      7.72 o 
   5  -1  14       14.22       23.09      6.78 o 
   6  -1  14        7.50        6.95      3.87 o 
  -6   0  14        6.03        6.32      4.04 o 
  -5   0  14        4.46        9.20      4.12 o 
  -4   0  14       25.49       24.73      5.51 o 
  -3   0  14      209.34      209.54     11.05 o 
  -2   0  14        2.45        3.68      3.52 o 
  -1   0  14      609.34      602.91     17.94 o 
   0   0  14      467.40      448.14     22.13 o 
   1   0  14     1145.19     1182.99     36.34 o 
   2   0  14      321.37      317.13     13.30 o 
   3   0  14       45.01       53.30      6.81 o 
   4   0  14       19.26       25.47      8.89 o 
   5   0  14       51.72       60.69      8.21 o 
   6   0  14       83.48       93.61     10.13 o 
  -5   1  14        0.08       -2.67      3.21 o 
  -4   1  14       34.83       36.42      5.80 o 
  -3   1  14      161.23      154.57     10.03 o 
  -2   1  14      786.68      723.44     19.05 o 
  -1   1  14       47.08       42.95      6.07 o 
   0   1  14      248.75      231.32     15.99 o 
   1   1  14       11.44       18.35      4.85 o 
   2   1  14      136.96      127.05      9.03 o 
   3   1  14       18.91       25.97      5.46 o 
   4   1  14       58.41       62.73      7.27 o 
   5   1  14       90.60       86.97      9.06 o 
   6   1  14       99.20      111.81     10.24 o 
   7   1  14       20.89       27.04      7.32 o 
  -5   2  14       44.56       41.12      9.66 o 
  -4   2  14       44.38       44.80      9.86 o 
  -3   2  14      242.49      230.88      9.33 o 
  -2   2  14      287.61      269.27     10.87 o 
  -1   2  14      298.34      267.53     12.04 o 
   0   2  14       26.09       26.74      5.25 o 
   1   2  14       18.49       18.10      4.64 o 
   2   2  14        8.65        5.83      3.88 o 
   3   2  14       18.07       21.80      5.10 o 
   4   2  14       23.19       32.51      6.10 o 
   5   2  14        4.63        5.80      6.67 o 
   6   2  14       28.65       31.63      7.05 o 
   7   2  14       69.97       75.82      9.48 o 
  -4   3  14        2.38        3.33      5.46 o 
  -3   3  14       38.98       31.26      8.12 o 
  -2   3  14      133.95      123.88      6.99 o 
  -1   3  14      124.61      118.81      8.63 o 
   0   3  14      241.16      254.68     11.67 o 
   1   3  14        9.38        9.06      4.19 o 
   2   3  14      100.37       91.88      7.93 o 
   3   3  14       49.09       58.58      6.95 o 
   4   3  14       82.69       80.52      7.90 o 
   5   3  14       95.04       86.91      8.42 o 
   6   3  14        2.73        1.88      6.43 o 
   7   3  14        1.07        6.20      5.48 o 
  -5   4  14       10.76       19.91      8.02 o 
  -4   4  14       62.83       59.58     10.34 o 
  -3   4  14       22.68       22.95      7.68 o 
  -2   4  14       10.73       14.59      6.62 o 
  -1   4  14      100.89       96.76      7.85 o 
   0   4  14      354.44      331.45     12.96 o 
   1   4  14      360.23      343.55     13.34 o 
   2   4  14      139.45      139.03      9.27 o 
   3   4  14       12.36       12.68      4.58 o 
   4   4  14       75.00       77.56      7.80 o 
   5   4  14      225.19      227.32     11.84 o 
   6   4  14       10.08       12.61      8.26 o 
   7   4  14        5.79        3.43      7.68 o 
  -5   5  14        5.14        1.01      6.04 o 
  -4   5  14       62.46       62.60      7.90 o 
  -3   5  14       49.64       55.18     10.58 o 
  -2   5  14        9.55       12.95      6.62 o 
  -1   5  14       60.74       47.69      9.33 o 
   0   5  14        0.20        0.39      3.27 o 
   1   5  14      538.46      524.71     16.33 o 
   2   5  14      184.26      200.16     10.64 o 
   3   5  14      223.98      224.22     11.48 o 
   4   5  14       61.55       70.55      7.62 o 
   5   5  14       10.70       15.14      5.17 o 
   6   5  14       98.36       98.19     13.77 o 
   7   5  14       38.90       39.77     10.97 o 
  -4   6  14       67.40       66.06     12.18 o 
  -3   6  14      115.04      100.50      9.25 o 
  -2   6  14       65.69       69.25     11.21 o 
  -1   6  14      266.80      267.13     17.83 o 
   0   6  14       37.61       36.87      8.84 o 
   1   6  14        0.14       -2.70      3.08 o 
   2   6  14       44.06       62.02      7.25 o 
   3   6  14      272.62      290.41     12.88 o 
   4   6  14       95.40      111.73      9.08 o 
   5   6  14       31.18       44.38      7.13 o 
   6   6  14       11.79        7.16      4.87 o 
   7   6  14       21.22       18.75      8.75 o 
  -4   7  14       57.01       58.91     11.89 o 
  -3   7  14        0.06        7.02      4.48 o 
  -2   7  14       67.20       80.98      8.76 o 
  -1   7  14       26.79       42.04      9.37 o 
   0   7  14      532.52      503.76     25.03 o 
   1   7  14      115.08       94.28     12.47 o 
   2   7  14        2.66        2.27      6.48 o 
   3   7  14       44.14       53.07      6.96 o 
   4   7  14      382.30      399.73     15.41 o 
   5   7  14       29.44       39.44      7.04 o 
   6   7  14       21.17       29.94      6.97 o 
   7   7  14        2.82        1.55      6.52 o 
  -3   8  14       39.46       41.12     10.63 o 
  -2   8  14        4.70        0.85      4.10 o 
  -1   8  14        6.39        9.68      5.12 o 
   0   8  14       99.99       89.11     12.95 o 
   1   8  14      250.76      265.15     18.80 o 
   2   8  14        7.59       11.74      6.43 o 
   3   8  14        9.44       12.76      7.92 o 
   4   8  14      101.48      104.37      9.24 o 
   5   8  14      111.75      121.10     10.12 o 
   6   8  14       38.50       39.48      7.28 o 
   7   8  14       21.40       18.76      6.39 o 
  -2   9  14       50.56       43.44      7.45 o 
  -1   9  14        0.66        2.03      4.53 o 
   0   9  14       33.92       38.28      7.15 o 
   1   9  14      338.64      356.56     15.80 o 
   2   9  14      155.06      194.31     16.77 o 
   3   9  14        3.30       -0.05      6.57 o 
   4   9  14        0.05        3.38      7.30 o 
   5   9  14      213.16      204.45     18.07 o 
   6   9  14        3.50        5.19      5.38 o 
  -1  10  14       49.65       54.04      8.76 o 
   0  10  14        0.54        2.90      4.92 o 
   1  10  14      181.08      208.21     13.06 o 
   2  10  14      135.30      162.90     11.96 o 
   3  10  14       14.03       33.44      7.04 o 
   4  10  14       35.33       53.84      8.18 o 
   5  10  14       24.21       35.18     10.73 o 
   6  10  14        5.77        3.58      7.78 o 
   1  11  14        0.76        1.62      5.23 o 
   2  11  14        0.47       -0.47      5.08 o 
   3  11  14       22.21       16.61      6.35 o 
   4  11  14       20.97       24.02     10.53 o 
   5  11  14       49.04       68.76     13.72 o 
  -3  -6  15        0.46        0.15      4.56 o 
  -2  -6  15       57.49       63.69      9.09 o 
  -1  -6  15       93.79      102.26     10.73 o 
   0  -6  15       76.02       78.81      9.64 o 
   1  -6  15        2.40        1.64      5.36 o 
  -4  -5  15       77.13      102.08     10.40 o 
  -3  -5  15      125.19      135.99     11.57 o 
  -2  -5  15       24.58       32.01      7.03 o 
  -1  -5  15       22.65       17.39      6.58 o 
   0  -5  15        0.38        1.35      7.15 o 
   1  -5  15       65.08       69.94      9.13 o 
   2  -5  15       46.76       48.82      8.22 o 
  -5  -4  15        7.32       10.51      4.80 o 
  -4  -4  15       21.95       27.10      6.71 o 
  -3  -4  15        3.35        7.57      4.93 o 
  -2  -4  15       86.11       82.98      9.28 o 
  -1  -4  15        0.29       -2.20      4.46 o 
   0  -4  15       23.46       20.88      9.13 o 
   1  -4  15       27.98       33.15     10.87 o 
   2  -4  15       93.69       96.01      9.72 o 
   3  -4  15       62.87       60.75      8.56 o 
  -5  -3  15      179.37      192.59     12.50 o 
  -4  -3  15        4.59        7.88      4.73 o 
  -3  -3  15        0.03        1.81      4.20 o 
  -2  -3  15        3.98        5.20      4.05 o 
  -1  -3  15       32.04       27.38      6.27 o 
   0  -3  15       26.31       22.95      9.66 o 
   1  -3  15       77.91       68.42     12.81 o 
   2  -3  15       69.60       59.68     11.98 o 
   3  -3  15       65.93       69.86      8.79 o 
   4  -3  15       29.55       25.81      7.01 o 
  -5  -2  15       17.49       27.16      6.21 o 
  -4  -2  15       35.14       42.03      7.11 o 
  -3  -2  15       26.65       31.37      6.48 o 
  -2  -2  15        2.16        2.98      3.78 o 
  -1  -2  15       28.59       31.93      6.44 o 
   0  -2  15       82.80       80.17     12.18 o 
   1  -2  15      571.17      586.64     28.37 o 
   2  -2  15      100.86      112.83     14.50 o 
   3  -2  15       38.40       42.04     11.21 o 
   4  -2  15       12.20        4.35      8.41 o 
   5  -2  15       11.59       13.42      4.52 o 
  -5  -1  15        2.76        1.69      4.33 o 
  -4  -1  15        0.48        3.20      4.11 o 
  -3  -1  15       57.98       71.53      8.15 o 
  -2  -1  15      126.39      112.49      9.33 o 
  -1  -1  15        8.11        6.60      4.46 o 
   0  -1  15      248.84      218.71     16.86 o 
   1  -1  15      372.19      375.52     22.04 o 
   2  -1  15      269.98      285.93     20.54 o 
   3  -1  15        0.36        0.08      4.16 o 
   4  -1  15       17.73       11.89      8.46 o 
   5  -1  15       20.41       26.27      6.73 o 
  -5   0  15        9.42        9.43      4.76 o 
  -4   0  15        5.14        3.98      3.73 o 
  -3   0  15       66.41       73.14      7.94 o 
  -2   0  15      352.64      345.47     14.30 o 
  -1   0  15       16.53       28.51      5.91 o 
   0   0  15       33.65       42.23      9.23 o 
   1   0  15        1.54        3.62      5.75 o 
   2   0  15       86.65      100.88      8.93 o 
   3   0  15        4.69        1.15      4.00 o 
   4   0  15        0.35        4.11      8.02 o 
   5   0  15        0.01       -2.66      4.50 o 
   6   0  15       28.68       29.79      7.50 o 
  -4   1  15       11.56       10.51      4.49 o 
  -3   1  15        4.71        2.06      3.82 o 
  -2   1  15       47.82       45.23      6.56 o 
  -1   1  15      365.01      394.51     21.12 o 
   0   1  15        7.06        7.74      4.03 o 
   1   1  15        6.96        7.36      4.32 o 
   2   1  15        1.98        3.52      3.91 o 
   3   1  15       61.76       57.54      9.50 o 
   4   1  15       86.66       92.86      8.66 o 
   5   1  15       29.62       25.32     10.29 o 
   6   1  15       18.59       23.97      6.95 o 
  -5   2  15       86.28       94.76     13.58 o 
  -4   2  15       40.62       40.83      9.95 o 
  -3   2  15       97.22       96.09      6.93 o 
  -2   2  15       33.02       35.91      4.94 o 
  -1   2  15       75.36       81.35      7.96 o 
   0   2  15      540.78      583.45     18.43 o 
   1   2  15        8.82       11.55      4.50 o 
   2   2  15       66.95       78.57      7.95 o 
   3   2  15       56.63       53.50      7.31 o 
   4   2  15      171.57      168.67     10.81 o 
   5   2  15      398.11      387.64     23.73 o 
   6   2  15       38.57       51.66     12.18 o 
  -4   3  15      239.97      243.40     18.46 o 
  -3   3  15       97.53       87.27     12.08 o 
  -2   3  15        0.61       -0.37      2.68 o 
  -1   3  15       44.61       44.69      7.30 o 
   0   3  15       40.54       32.11      5.92 o 
   1   3  15       44.56       52.18      6.94 o 
   2   3  15        3.17        5.14      4.20 o 
   3   3  15       23.44       22.45      5.54 o 
   4   3  15        0.61       -0.65      3.91 o 
   5   3  15       11.94       13.73      5.22 o 
   6   3  15       30.79       36.92     10.87 o 
   7   3  15       21.74       24.50     10.92 o 
  -4   4  15        0.92        0.05      5.46 o 
  -3   4  15        6.30       13.34      7.10 o 
  -2   4  15        5.82       11.89      6.67 o 
  -1   4  15       45.28       48.84      6.84 o 
   0   4  15       56.45       61.59      7.18 o 
   1   4  15       87.29       97.10      8.51 o 
   2   4  15        6.06        4.70      4.28 o 
   3   4  15       40.59       44.53      6.81 o 
   4   4  15      163.33      161.67     10.53 o 
   5   4  15       84.23       82.56      8.80 o 
   6   4  15       23.33       22.76      9.33 o 
   7   4  15       22.20       29.62     10.58 o 
  -4   5  15      109.64       94.81     13.58 o 
  -3   5  15        0.05        1.50      5.32 o 
  -2   5  15       12.04        8.07      6.19 o 
  -1   5  15        4.04        7.25      5.94 o 
   0   5  15      283.72      273.02     12.63 o 
   1   5  15      133.21      141.67      9.80 o 
   2   5  15        0.05       -0.20      3.70 o 
   3   5  15        0.38       -1.80      3.89 o 
   4   5  15      195.80      194.81     11.51 o 
   5   5  15       84.47       91.32      9.11 o 
   6   5  15        0.17       -0.19      7.01 o 
   7   5  15       45.12       40.74     11.26 o 
  -4   6  15      168.25      168.79     16.77 o 
  -3   6  15        7.54        8.09      4.76 o 
  -2   6  15       15.42        8.79      6.72 o 
  -1   6  15        8.55        8.99      5.99 o 
   0   6  15       36.50       40.69      9.62 o 
   1   6  15      188.32      188.07     15.70 o 
   2   6  15       57.14       69.39      7.72 o 
   3   6  15        0.80        0.44      4.12 o 
   4   6  15        2.75        2.83      4.53 o 
   5   6  15        7.06        3.06      4.71 o 
   6   6  15       10.41       12.91      6.08 o 
   7   6  15        0.38        1.45      7.92 o 
  -3   7  15       86.83       79.75      9.59 o 
  -2   7  15       39.53       44.30      9.69 o 
  -1   7  15       26.76       31.80      9.42 o 
   0   7  15        8.96        5.36      6.04 o 
   1   7  15      157.32      149.99     15.66 o 
   2   7  15       49.26       59.44     11.45 o 
   3   7  15      149.90      152.33     10.49 o 
   4   7  15        0.06       -0.50      4.13 o 
   5   7  15       73.92       97.50      9.62 o 
   6   7  15       31.20       41.97      7.84 o 
  -2   8  15       17.24       12.80      5.48 o 
  -1   8  15       91.94      102.40     10.13 o 
   0   8  15      184.73      184.64     17.06 o 
   1   8  15        2.95        9.76      6.81 o 
   2   8  15       79.40       75.87     12.47 o 
   3   8  15       33.34       24.64      9.47 o 
   4   8  15       27.14       22.17      6.31 o 
   5   8  15       26.86       36.29      7.41 o 
   6   8  15       16.54       24.71      7.05 o 
  -1   9  15       81.75       89.18     10.09 o 
   0   9  15       73.33       85.57      9.69 o 
   1   9  15       75.83       87.39      9.63 o 
   2   9  15        3.32       -1.84      5.85 o 
   3   9  15       33.75       35.57     11.21 o 
   4   9  15       16.38        9.71      8.75 o 
   5   9  15       18.85       15.51      8.36 o 
   6   9  15        2.13        1.39      4.77 o 
   0  10  15       72.85       95.34     10.46 o 
   1  10  15      105.06      124.85     11.45 o 
   2  10  15      111.56      127.76     11.42 o 
   3  10  15      149.16      154.59     12.10 o 
   4  10  15       10.08        8.63      5.76 o 
   5  10  15       39.98       33.15     11.21 o 
  -2  -5  16       25.08       16.43      6.32 o 
  -1  -5  16       66.14       68.12      9.55 o 
   0  -5  16       44.44       52.38     12.95 o 
  -3  -4  16       24.64       31.07      7.30 o 
  -2  -4  16       19.90       20.93      6.61 o 
  -1  -4  16       72.23       77.60      9.75 o 
   0  -4  16        2.20        8.94      8.50 o 
   1  -4  16        3.91        2.32      7.44 o 
   2  -4  16        0.14       -1.98      8.26 o 
  -4  -3  16       61.35       70.06      9.22 o 
  -3  -3  16        0.83        8.03      5.09 o 
  -2  -3  16        1.13        0.72      4.13 o 
  -1  -3  16        0.32       -2.08      4.73 o 
   0  -3  16       16.83       19.23      9.04 o 
   1  -3  16       62.42       66.35     13.05 o 
   2  -3  16       70.93       58.57     12.71 o 
   3  -3  16       10.22        9.52      8.94 o 
  -4  -2  16        0.77        1.26      4.42 o 
  -3  -2  16       43.92       37.57      7.24 o 
  -2  -2  16       22.93       19.27      5.72 o 
  -1  -2  16       18.09       20.64      6.23 o 
   0  -2  16       31.59       34.84      9.66 o 
   1  -2  16       16.71       14.69      8.36 o 
   2  -2  16       64.20       64.85     13.05 o 
   3  -2  16       42.17       39.53     11.50 o 
   4  -2  16       15.65       15.13     10.34 o 
  -4  -1  16       60.51       71.34      8.71 o 
  -3  -1  16        0.78        3.46      4.03 o 
  -2  -1  16       59.03       56.47      7.65 o 
  -1  -1  16       56.01       51.83      7.50 o 
   0  -1  16       23.29       21.70      8.84 o 
   1  -1  16       63.59       62.63     11.94 o 
   2  -1  16        0.28        0.01      4.32 o 
   3  -1  16        7.35       10.98      5.45 o 
   4  -1  16        3.72        5.07      7.68 o 
  -4   0  16       19.25       23.40      5.90 o 
  -3   0  16      123.25      137.74     10.51 o 
  -2   0  16       75.53       65.59      7.84 o 
  -1   0  16        9.66        7.44      6.77 o 
   0   0  16       71.48       61.85     11.02 o 
   1   0  16      378.96      367.84     15.32 o 
   2   0  16      137.38      138.81     10.69 o 
   3   0  16       49.70       45.84      7.35 o 
   4   0  16        3.14        4.83      8.07 o 
   5   0  16       55.20       67.22     13.97 o 
  -4   1  16       53.85       53.81      7.39 o 
  -3   1  16      295.50      273.49     13.49 o 
  -2   1  16       79.39       76.94      8.27 o 
  -1   1  16       41.72       38.95      6.58 o 
   0   1  16       33.15       31.18      6.49 o 
   1   1  16       44.73       47.74      7.19 o 
   2   1  16      309.97      267.78     13.11 o 
   3   1  16       86.69       83.18      8.73 o 
   4   1  16        0.04        1.35      4.42 o 
   5   1  16       28.02       25.42     10.34 o 
  -4   2  16       47.47       64.08     12.03 o 
  -3   2  16       10.17       12.75      3.81 o 
  -2   2  16      119.44      119.54      7.81 o 
  -1   2  16      128.55      130.04     10.05 o 
   0   2  16       27.22       25.60      6.22 o 
   1   2  16       86.86       92.35      8.90 o 
   2   2  16       49.95       48.94      7.39 o 
   3   2  16       77.04       86.64      9.00 o 
   4   2  16       57.55       52.62      7.81 o 
   5   2  16        2.24        0.19      6.62 o 
   6   2  16       15.77       12.66      8.65 o 
  -4   3  16       10.05        8.21      7.73 o 
  -3   3  16       26.33       21.84      8.21 o 
  -2   3  16       19.52       20.09      5.57 o 
  -1   3  16       46.21       44.90      6.82 o 
   0   3  16      445.17      456.95     16.68 o 
   1   3  16       11.10        8.25      4.76 o 
   2   3  16       19.05       23.22      5.96 o 
   3   3  16        0.50        1.27      4.31 o 
   4   3  16      153.15      160.89     11.07 o 
   5   3  16      115.04      144.48     16.48 o 
   6   3  16        0.17        5.07      8.02 o 
  -4   4  16      156.12      157.92     16.67 o 
  -3   4  16       18.07       18.36      7.30 o 
  -2   4  16        0.10        5.94      6.09 o 
  -1   4  16      105.83       95.44      8.82 o 
   0   4  16      282.32      270.36     13.01 o 
   1   4  16      362.69      370.69     15.34 o 
   2   4  16        3.12        4.77      4.35 o 
   3   4  16        6.71        9.44      4.84 o 
   4   4  16        4.28        2.93      4.71 o 
   5   4  16       53.69       57.96      8.35 o 
   6   4  16       10.21       10.92      8.12 o 
  -3   5  16       71.77       77.61     12.90 o 
  -2   5  16        3.36        5.27      6.33 o 
  -1   5  16        0.71        1.21      5.22 o 
   0   5  16      183.31      183.53     16.57 o 
   1   5  16      209.36      176.95     11.05 o 
   2   5  16       60.60       56.81      7.54 o 
   3   5  16        5.08        5.64      4.63 o 
   4   5  16      142.24      142.85     10.81 o 
   5   5  16        2.44        1.27      4.63 o 
   6   5  16       11.83       15.37      8.75 o 
  -3   6  16       33.71       29.57      9.28 o 
  -2   6  16        8.03        6.09      6.23 o 
  -1   6  16        1.45       -0.68      5.12 o 
   0   6  16      101.86      100.56     13.63 o 
   1   6  16        0.13       -0.24      5.41 o 
   2   6  16       10.10        7.82      4.71 o 
   3   6  16      103.00      109.23      9.84 o 
   4   6  16       60.29       61.91      8.28 o 
   5   6  16       82.23       82.01      9.35 o 
   6   6  16        0.12        4.32      5.63 o 
  -2   7  16       11.46        5.70      4.57 o 
  -1   7  16       11.09       23.15      8.89 o 
   0   7  16       94.08       96.11     13.68 o 
   1   7  16      114.76      125.93     15.17 o 
   2   7  16        0.14       -1.59      6.72 o 
   3   7  16       38.57       43.60      7.42 o 
   4   7  16      124.18      145.50     11.10 o 
   5   7  16       83.38      103.06     10.28 o 
   6   7  16       27.09       35.96      7.80 o 
  -1   8  16        0.63        3.68      4.59 o 
   0   8  16       12.21       12.95      7.68 o 
   1   8  16       49.19       50.59     11.40 o 
   2   8  16       40.25       28.95      9.52 o 
   3   8  16       43.26       53.49     11.65 o 
   4   8  16        6.55       13.34      9.08 o 
   5   8  16       97.76      108.68     10.97 o 
   0   9  16        0.50        6.44      5.31 o 
   1   9  16       21.89       21.94      9.13 o 
   2   9  16      183.34      184.64     17.88 o 
   3   9  16      117.42      111.58     15.70 o 
   4   9  16        9.59        7.92      7.78 o 
   5   9  16       18.41       10.68      8.89 o 
   2  10  16       65.92       76.83     10.01 o 
   3  10  16      220.64      253.57     15.20 o 
  -2  -3  17      102.60      101.47     10.40 o 
  -1  -3  17      104.90      108.82     15.03 o 
   0  -3  17       40.82       40.49     11.40 o 
   1  -3  17       14.87       12.18      8.99 o 
  -3  -2  17       39.65       55.88      8.52 o 
  -2  -2  17        7.57        7.26      5.21 o 
  -1  -2  17        1.23        1.64      6.67 o 
   0  -2  17       55.79       51.71     11.11 o 
   1  -2  17       53.16       63.88     13.68 o 
   2  -2  17        0.47        7.20      8.70 o 
  -3  -1  17      161.09      158.83     11.82 o 
  -2  -1  17        1.47        4.49      4.61 o 
  -1  -1  17        9.63       12.08      7.73 o 
   0  -1  17        2.73        2.17      6.67 o 
   1  -1  17      103.49      118.34     15.22 o 
   2  -1  17       69.76       81.98      9.48 o 
   3  -1  17      120.63      120.91     10.86 o 
  -3   0  17       40.79       36.33      6.93 o 
  -2   0  17       46.84       47.81      7.57 o 
  -1   0  17        0.40        4.59      6.57 o 
   0   0  17       15.61       15.51      8.07 o 
   1   0  17       14.98        9.88      5.24 o 
   2   0  17      237.60      253.53     13.96 o 
   3   0  17      132.99      143.42     11.28 o 
   4   0  17      100.08       96.40     15.17 o 
  -3   1  17        3.93        7.25      3.65 o 
  -2   1  17       13.60       14.93      4.26 o 
  -1   1  17        0.44       -3.52      3.52 o 
   0   1  17      118.70      137.13     11.00 o 
   1   1  17       23.30       29.82      6.70 o 
   2   1  17      112.70      119.07     10.36 o 
   3   1  17       89.64       94.74      9.59 o 
   4   1  17       40.05       48.52     12.08 o 
  -3   2  17       82.95       63.12      6.69 o 
  -2   2  17       22.76       16.67      5.74 o 
  -1   2  17       49.02       54.45      7.66 o 
   0   2  17       95.69      101.00      9.46 o 
   1   2  17      269.88      312.31     14.86 o 
   2   2  17        1.81        4.87      4.83 o 
   3   2  17        8.70        5.34      5.04 o 
   4   2  17       51.69       62.87      8.55 o 
   5   2  17       53.82       57.70     12.85 o 
  -3   3  17       63.78       70.12     12.61 o 
  -2   3  17       36.47       36.77     10.20 o 
  -1   3  17        0.64       -1.11      4.12 o 
   0   3  17      100.82       99.65      9.47 o 
   1   3  17      342.24      372.21     16.14 o 
   2   3  17       72.96       85.17      9.12 o 
   3   3  17        1.26        6.04      5.02 o 
   4   3  17       31.89       45.86      7.84 o 
   5   3  17        1.41        5.32      8.17 o 
  -3   4  17        2.59        6.57      6.43 o 
  -2   4  17        3.02        1.79      5.51 o 
  -1   4  17       23.62       21.70      8.65 o 
   0   4  17       11.49        5.49      4.21 o 
   1   4  17        1.09        2.95      4.47 o 
   2   4  17      198.31      211.39     12.53 o 
   3   4  17        0.86       -0.09      4.25 o 
   4   4  17       61.17       58.44      8.50 o 
   5   4  17       14.15       17.04      6.51 o 
  -2   5  17       16.10       27.30      8.84 o 
  -1   5  17       13.45       15.51      7.68 o 
   0   5  17       58.42       51.22     11.40 o 
   1   5  17       35.13       33.59      6.72 o 
   2   5  17       10.77        6.91      5.15 o 
   3   5  17       63.46       70.07      8.63 o 
   4   5  17        4.26        6.45      5.26 o 
   5   5  17       45.34       46.62      8.29 o 
  -2   6  17        7.43        8.65      6.96 o 
  -1   6  17        3.38        5.99      6.43 o 
   0   6  17       90.04       98.58     14.16 o 
   1   6  17       29.65       41.51     10.29 o 
   2   6  17       19.23       14.91      7.27 o 
   3   6  17        2.16        1.35      5.12 o 
   4   6  17        5.72        7.58      5.46 o 
   5   6  17        3.04        6.31      5.42 o 
  -1   7  17        7.85        8.12      7.68 o 
   0   7  17        0.09       -3.96      5.70 o 
   1   7  17       12.43       18.17      8.75 o 
   2   7  17       32.96       39.14     11.31 o 
   3   7  17       50.98       48.47     11.84 o 
   4   7  17        0.04       -2.23      4.81 o 
   5   7  17        0.31       -0.30      5.26 o 
   0   8  17        6.87        5.32      7.35 o 
   1   8  17        6.89       11.02      8.02 o 
   2   8  17        0.56        3.38      8.65 o 
   3   8  17       94.67      116.89     16.19 o 
   4   8  17       42.09       54.17     12.76 o 
  -1  -1  18        0.32       -3.87      6.28 o 
   0  -1  18       50.58       60.36     13.14 o 
   1  -1  18       16.56        6.90      5.73 o 
   2  -1  18       29.74       28.61     10.10 o 
  -2   0  18        3.23        5.32      6.77 o 
  -1   0  18       19.57       10.10      7.73 o 
   0   0  18       22.28       21.68      6.37 o 
   1   0  18      110.14      118.31     10.92 o 
   2   0  18        1.73        6.26      5.49 o 
  -2   1  18       44.61       50.22      8.22 o 
  -1   1  18        9.42       13.69      5.75 o 
   0   1  18       18.99       23.09      6.70 o 
   1   1  18       34.07       31.01      6.95 o 
   2   1  18        2.57        0.93      5.06 o 
   3   1  18        4.82        2.61      5.36 o 
  -2   2  18       33.00       36.58      7.54 o 
  -1   2  18       50.17       73.02      8.90 o 
   0   2  18      118.53      125.53     11.15 o 
   1   2  18       57.28       68.65      8.98 o 
   2   2  18       39.86       37.48      7.51 o 
   3   2  18       11.25        8.25      5.60 o 
  -2   3  18       11.78       10.58      7.73 o 
  -1   3  18       67.28       67.47      8.78 o 
   0   3  18       31.99       31.48      6.95 o 
   1   3  18      204.20      208.04     12.97 o 
   2   3  18        1.49        4.73      4.99 o 
   3   3  18       35.55       29.35      7.23 o 
   4   3  18      118.24      113.55     10.83 o 
  -1   4  18       11.94        9.62      6.96 o 
   0   4  18       75.74       79.37      9.23 o 
   1   4  18       57.82       51.15      8.32 o 
   2   4  18       74.36       66.36      9.22 o 
   3   4  18       65.55       55.88      8.54 o 
   4   4  18        2.38        4.56      5.83 o 
  -1   5  18       13.08       14.98      7.73 o 
   0   5  18        6.57        3.67      6.86 o 
   1   5  18       48.26       40.46      7.76 o 
   2   5  18      130.97      143.70     11.55 o 
   3   5  18       76.41       70.81      9.25 o 
   4   5  18        0.45        3.29      5.40 o 
   0   6  18       26.22       39.67     11.16 o 
   1   6  18        0.22        2.42      6.77 o 
   2   6  18       16.14        9.62      8.70 o 
   3   6  18      118.64      113.67     10.92 o 
   1   7  18        0.49       -1.11      6.38 o 
   2   7  18        6.29        5.27      8.55 o 
   1   3  19       15.36       16.24      8.60 o 
                                                 
